# Supplementary material for: Genomic characterization of vancomycin-resistant Enterococcus faecium and van-carrying mobile genetic elements in a tertiary hospital in northeastern China
Source: Front Microbiol. 2026 Apr 10;17:1804495. doi: 10.3389/fmicb.2026.1804495 (PMC13106145; doi:10.3389/fmicb.2026.1804495)
Supplement: Supplementary file 1 [file Table_1.xlsx]

## Sheet: Table S1
Table S1. Antibiotic Susceptibility Test Results.
Sample	Penicillin(≤8/≥16µg/mL)	Ampicillin(≤8/≥16µg/mL)	Levofloxacin(≤2/≥8µg/mL)	Erythromycin(≤0.5/≥8µg/mL)	Linezolid(≤2/≥8µg/mL)	Vancomycin(≤4/≥32µg/mL)	Tigecycline(≤0.25µg/mL)	Teicoplanin(≤8/≥32µg/mL)
S1	≥64	≥32	≥8	≥8	2	≥32	≤0.12	≥32
S2	≥64	≥32	≥8	≥8	≥8	≥32	-	≥32
S3	≥64	≥32	≥8	≥8	-	32	≤0.12	≥32
S4	≥64	≥32	≥8	-	2	≥32	≤0.12	≥32
S5	≥64	≥32	≥8	8	2	32	-	32
S6	≥64	≥32	≥8	-	≥8	32	-	32
S7	≥64	≥32	≥8	≥8	2	≥32	-	≥32
S8	≥64	≥32	≥8	8	8	32	-	32
S9	≥64	≥32	≥8	≥8	≥8	≥32	-	≥32
S10	≥64	≥32	≥8	≥8	2	≥32	≤0.12	≥32
S11	≥64	≥32	≥8	≥8	2	32	≤0.12	32
S12	32	32	-	-	2	32	-	32
S13	≥64	≥32	≥8	-	2	≥32	≤0.12	≥32
S14	≥64	≥32	≥8	≥8	1	≥32	-	≥32
S15	≥64	≥32	≥8	-	2	64	-	≥64
S16	≥64	≥32	≥8	-	≥8	≥32	-	≥32
S17	≥64	≥32	8	≥8	2	32	≤0.12	≥32
S18	≥64	≥32	≥8	≥8	2	32	0.25	32
S19	≥64	≥32	≥8	≥8	2	≥32	≤0.12	≥32
According to minimum inhibitory concentration (MIC) testing, the reference range of antimicrobial sensitivity is as follows: Sensitivity is indicated by a reference range of ≤8µg/mL for penicillin and ampicillin, and resistance is indicated by a reference range of ≥16µg/mL. Levofloxacin had a sensitivity range of ≤2µg/mL and a resistance range of ≥8µg/mL. Sensitivity to erythromycin is indicated …
