# Supplementary material for: Genomic characterization of vancomycin-resistant Enterococcus faecium and van-carrying mobile genetic elements in a tertiary hospital in northeastern China
Source: Front Microbiol. 2026 Apr 10;17:1804495. doi: 10.3389/fmicb.2026.1804495 (PMC13106145; doi:10.3389/fmicb.2026.1804495)
Supplement: Supplementary file 2 [file Table_2.xlsx]

## Sheet: Table S2
Table S2 . Identification and Functional Annotation of Resistance Genes in Enterococcus faecium Strains Using the CARD Database
#FILE	SEQUENCE	START	END	STRAND	GENE	COVERAGE	GAPS	%COVERAGE	%IDENTITY	DATABASE	ACCESSION
10	ctg00001	77317	77814	+	dfrG	1-498/498	0/0	100	100	card	AB205645:1012-1510
10	ctg00009	34178	34726	-	AAC(6')-Ii	1-549/549	0/0	100	99.64	card	L12710:0-549
10	ctg00022	2173	3459	+	efmA	1-1287/1287	0/0	100	99.92	card	AB467372.1:284-1571
10	ctg00024	25536	26267	-	ErmA	1-732/732	0/0	100	100	card	X03216.1:5282-4550
10	ctg00038	9515	10993	-	msrC	1-1479/1479	0/0	100	94.39	card	AF313494:0-1479
10	ctg00090	1250	1945	+	vanRA	1-696/696	0/0	100	100	card	M97297:3976-4671
10	ctg00090	1923	3077	+	vanSA	1-1155/1155	0/0	100	100	card	M97297:4649-5803
10	ctg00090	3292	4260	+	vanHA	1-969/969	0/0	100	100	card	M97297:6018-6986
10	ctg00090	4253	5284	+	vanA	1-1032/1032	0/0	100	100	card	M97297:6979-8010
10	ctg00090	5290	5898	+	vanXA	1-609/609	0/0	100	100	card	M97297:8016-8624
10	ctg00099	3574	4884	+	AAC(6')-Ie-APH(2'')-Ia	130-1440/1440	0/0	91.04	100	card	GU565967.1:26419-24979
10	ctg00100	2086	2831	-	ErmB	1-747/747	0/0	99.87	99.47	card	AF242872.1:2131-2878
10	ctg00100	3581	4375	-	APH(3')-IIIa	1-795/795	0/0	100	100	card	CP004067:52914-53709
10	ctg00159	110	889	-	vanYA	1-780/912	0/0	85.53	100	card	M97297:9052-9963
11	ctg00001	34181	34729	-	AAC(6')-Ii	1-549/549	0/0	100	99.64	card	L12710:0-549
11	ctg00016	47279	48757	+	msrC	1-1479/1479	0/0	100	94.39	card	AF313494:0-1479
11	ctg00023	31018	32304	-	efmA	1-1287/1287	0/0	100	99.92	card	AB467372.1:284-1571
11	ctg00061	3037	4379	-	tet(L)	35-1377/1377	0/0	97.53	99.7	card	M11036:0-1377
11	ctg00061	4508	6427	-	tetM	1-1920/1920	0/0	100	96.25	card	AM990992.1:1003680-1001760
11	ctg00100	212	820	-	vanXA	1-609/609	0/0	100	99.84	card	M97297:8016-8624
11	ctg00100	826	1857	-	vanA	1-1032/1032	0/0	100	100	card	M97297:6979-8010
11	ctg00100	1850	2818	-	vanHA	1-969/969	0/0	100	100	card	M97297:6018-6986
11	ctg00100	3033	4187	-	vanSA	1-1155/1155	0/0	100	100	card	M97297:4649-5803
11	ctg00100	4165	4860	-	vanRA	1-696/696	0/0	100	100	card	M97297:3976-4671
11	ctg00116	202	903	-	vanYM	1-702/702	0/0	100	100	card	FJ349556:3056-3758
11	ctg00116	1175	2287	-	vanSM	1-1113/1113	0/0	100	100	card	FJ349556:1672-2785
11	ctg00116	2280	2978	-	vanRM	1-699/699	0/0	100	100	card	FJ349556:981-1680
11	ctg00121	1680	2933	-	AAC(6')-Ie-APH(2'')-Ia	187-1440/1440	0/0	87.08	100	card	GU565967.1:26419-24979
11	ctg00144	787	1521	-	ErmT	1-735/735	0/0	100	99.73	card	M64090:0-735
11	ctg00145	111	572	-	vanZA	1-462/486	0/0	95.06	100	card	M97297:10116-10601
11	ctg00145	725	1636	-	vanYA	1-912/912	0/0	100	100	card	M97297:9052-9963
12	ctg00009	6381	7859	-	msrC	1-1479/1479	0/0	100	94.39	card	AF313494:0-1479
12	ctg00012	31550	32098	+	AAC(6')-Ii	1-549/549	0/0	100	99.64	card	L12710:0-549
12	ctg00023	20228	21513	-	efmA	1-1287/1287	0/0	99.92	99.77	card	AB467372.1:284-1571
12	ctg00074	2913	4289	-	tet(L)	1-1377/1377	0/0	100	99.35	card	M11036:0-1377
12	ctg00074	4483	6405	-	tetM	1-1920/1920	0/0	100	94.23	card	AM990992.1:1003680-1001760
12	ctg00096	231	839	-	vanXA	1-609/609	0/0	100	100	card	M97297:8016-8624
12	ctg00096	845	1876	-	vanA	1-1032/1032	0/0	100	100	card	M97297:6979-8010
12	ctg00096	1869	2837	-	vanHA	1-969/969	0/0	100	100	card	M97297:6018-6986
12	ctg00096	3052	4206	-	vanSA	1-1155/1155	0/0	100	100	card	M97297:4649-5803
12	ctg00096	4184	4879	-	vanRA	1-696/696	0/0	100	100	card	M97297:3976-4671
12	ctg00132	1356	2101	+	ErmB	1-747/747	0/0	99.87	99.47	card	AF242872.1:2131-2878
12	ctg00166	330	1109	+	vanYA	1-780/912	0/0	85.53	100	card	M97297:9052-9963
13	ctg00001	47279	48757	+	msrC	1-1479/1479	0/0	100	94.39	card	AF313494:0-1479
13	ctg00010	50775	51323	-	AAC(6')-Ii	1-549/549	0/0	100	99.64	card	L12710:0-549
13	ctg00021	21641	22927	+	efmA	1-1287/1287	0/0	100	100	card	AB467372.1:284-1571
13	ctg00073	5538	7457	+	tetM	1-1920/1920	0/0	100	96.25	card	AM990992.1:1003680-1001760
13	ctg00073	7586	8928	+	tet(L)	35-1377/1377	0/0	97.53	99.63	card	M11036:0-1377
13	ctg00103	202	810	-	vanXM	1-609/609	0/0	100	100	card	FJ349556:5893-6502
13	ctg00103	816	1847	-	vanM	1-1032/1032	0/0	100	100	card	FJ349556:4856-5888
13	ctg00103	1840	2820	-	vanHM	1-981/981	0/0	100	100	card	FJ349556:3883-4864
13	ctg00103	2946	3647	-	vanYM	1-702/702	0/0	100	100	card	FJ349556:3056-3758
14	ctg00006	28072	29550	+	msrC	1-1479/1479	0/0	100	94.46	card	AF313494:0-1479
14	ctg00011	49888	51174	-	efmA	1-1287/1287	0/0	100	99.92	card	AB467372.1:284-1571
14	ctg00015	18246	18794	+	AAC(6')-Ii	1-549/549	0/0	100	99.64	card	L12710:0-549
14	ctg00085	2811	4778	-	optrA	1-1968/1968	0/0	100	99.75	card	KP399637:31476-33444
14	ctg00085	5094	6521	-	fexA	1-1428/1428	0/0	100	99.65	card	AJ549214:176-1604
14	ctg00108	231	839	-	vanXA	1-609/609	0/0	100	100	card	M97297:8016-8624
14	ctg00108	845	1876	-	vanA	1-1032/1032	0/0	100	100	card	M97297:6979-8010
14	ctg00108	1869	2837	-	vanHA	1-969/969	0/0	100	100	card	M97297:6018-6986
14	ctg00108	3052	4206	-	vanSA	1-1155/1155	0/0	100	100	card	M97297:4649-5803
14	ctg00108	4184	4879	-	vanRA	1-696/696	0/0	100	100	card	M97297:3976-4671
14	ctg00130	2970	3467	-	dfrG	1-498/498	0/0	100	100	card	AB205645:1012-1510
14	ctg00133	1	1316	+	tet(L)	62-1377/1377	0/0	95.57	99.77	card	M11036:0-1377
14	ctg00142	153	1592	+	AAC(6')-Ie-APH(2'')-Ia	1-1440/1440	0/0	100	100	card	GU565967.1:26419-24979
14	ctg00152	296	1041	-	ErmB	1-747/747	0/0	99.87	99.47	card	AF242872.1:2131-2878
14	ctg00179	111	890	-	vanYA	1-780/912	0/0	85.53	100	card	M97297:9052-9963
15	ctg00002	79664	80212	+	AAC(6')-Ii	1-549/549	0/0	100	99.64	card	L12710:0-549
15	ctg00011	47279	48757	+	msrC	1-1479/1479	0/0	100	94.39	card	AF313494:0-1479
15	ctg00018	21642	22928	+	efmA	1-1287/1287	0/0	100	100	card	AB467372.1:284-1571
15	ctg00064	3049	4425	-	tet(L)	1-1377/1377	0/0	100	99.78	card	M11036:0-1377
15	ctg00064	4619	6538	-	tetM	1-1920/1920	0/0	100	96.25	card	AM990992.1:1003680-1001760
15	ctg00113	3640	4950	+	AAC(6')-Ie-APH(2'')-Ia	130-1440/1440	0/0	91.04	100	card	GU565967.1:26419-24979
15	ctg00114	233	841	-	vanXA	1-609/609	0/0	100	100	card	M97297:8016-8624
15	ctg00114	847	1878	-	vanA	1-1032/1032	0/0	100	100	card	M97297:6979-8010
15	ctg00114	1871	2839	-	vanHA	1-969/969	0/0	100	100	card	M97297:6018-6986
15	ctg00114	3054	4208	-	vanSA	1-1155/1155	0/0	100	100	card	M97297:4649-5803
15	ctg00114	4186	4881	-	vanRA	1-696/696	0/0	100	100	card	M97297:3976-4671
15	ctg00151	1232	1549	+	tetU	1-318/318	0/0	99.69	80.56	card	U01917.1:412-730
15	ctg00157	267	1001	+	ErmT	1-735/735	0/0	100	99.73	card	M64090:0-735
15	ctg00177	111	890	-	vanYA	1-780/912	0/0	85.53	100	card	M97297:9052-9963
16	ctg00005	39423	40901	-	msrC	1-1479/1479	0/0	100	94.39	card	AF313494:0-1479
16	ctg00012	10079	11365	+	efmA	1-1287/1287	0/0	100	100	card	AB467372.1:284-1571
16	ctg00018	11883	12431	-	AAC(6')-Ii	1-549/549	0/0	100	99.64	card	L12710:0-549
16	ctg00064	1276	3195	-	tetM	1-1920/1920	0/0	100	96.2	card	AM990992.1:1003680-1001760
16	ctg00083	2936	4363	+	fexA	1-1428/1428	0/0	100	99.65	card	AJ549214:176-1604
16	ctg00083	4679	6646	+	optrA	1-1968/1968	0/0	100	99.75	card	KP399637:31476-33444
16	ctg00108	163	858	+	vanRA	1-696/696	0/0	100	100	card	M97297:3976-4671
16	ctg00108	836	1990	+	vanSA	1-1155/1155	0/0	100	100	card	M97297:4649-5803
16	ctg00108	2205	3173	+	vanHA	1-969/969	0/0	100	100	card	M97297:6018-6986
16	ctg00108	3166	4197	+	vanA	1-1032/1032	0/0	100	100	card	M97297:6979-8010
16	ctg00108	4203	4811	+	vanXA	1-609/609	0/0	100	99.84	card	M97297:8016-8624
16	ctg00124	203	904	-	vanYM	1-702/702	0/0	100	100	card	FJ349556:3056-3758
16	ctg00124	1176	2288	-	vanSM	1-1113/1113	0/0	100	100	card	FJ349556:1672-2785
16	ctg00124	2281	2979	-	vanRM	1-699/699	0/0	100	100	card	FJ349556:981-1680
16	ctg00152	142	1053	+	vanYA	1-912/912	0/0	100	100	card	M97297:9052-9963
16	ctg00152	1206	1667	+	vanZA	1-462/486	0/0	95.06	100	card	M97297:10116-10601
17	ctg00001	80564	82042	-	msrC	1-1479/1479	0/0	100	94.39	card	AF313494:0-1479
17	ctg00010	50775	51323	-	AAC(6')-Ii	1-549/549	0/0	100	99.64	card	L12710:0-549
17	ctg00020	20229	21515	-	efmA	1-1287/1287	0/0	100	100	card	AB467372.1:284-1571
17	ctg00091	3034	4376	-	tet(L)	35-1377/1377	0/0	97.53	99.63	card	M11036:0-1377
17	ctg00091	4505	6422	-	tetM	3-1920/1920	0/0	99.9	96.25	card	AM990992.1:1003680-1001760
17	ctg00104	843	1544	+	vanYM	1-702/702	0/0	100	100	card	FJ349556:3056-3758
17	ctg00104	1670	2650	+	vanHM	1-981/981	0/0	100	100	card	FJ349556:3883-4864
17	ctg00104	2643	3674	+	vanM	1-1032/1032	0/0	100	100	card	FJ349556:4856-5888
17	ctg00104	3680	4288	+	vanXM	1-609/609	0/0	100	100	card	FJ349556:5893-6502
18	ctg00003	37624	38172	-	AAC(6')-Ii	1-549/549	0/0	100	99.64	card	L12710:0-549
18	ctg00015	49874	51160	-	efmA	1-1287/1287	0/0	100	99.92	card	AB467372.1:284-1571
18	ctg00025	27936	29414	+	msrC	1-1479/1479	0/0	100	94.46	card	AF313494:0-1479
18	ctg00026	27501	29420	+	tetM	1-1920/1920	0/0	100	96.25	card	AM990992.1:1003680-1001760
18	ctg00026	29549	30891	+	tet(L)	35-1377/1377	0/0	97.53	99.63	card	M11036:0-1377
18	ctg00093	1177	1872	+	vanRA	1-696/696	0/0	100	100	card	M97297:3976-4671
18	ctg00093	1850	3004	+	vanSA	1-1155/1155	0/0	100	100	card	M97297:4649-5803
18	ctg00093	3219	4187	+	vanHA	1-969/969	0/0	100	100	card	M97297:6018-6986
18	ctg00093	4180	5211	+	vanA	1-1032/1032	0/0	100	100	card	M97297:6979-8010
18	ctg00093	5217	5825	+	vanXA	1-609/609	0/0	100	99.84	card	M97297:8016-8624
18	ctg00112	202	903	-	vanYM	1-702/702	0/0	100	100	card	FJ349556:3056-3758
18	ctg00112	1175	2287	-	vanSM	1-1113/1113	0/0	100	100	card	FJ349556:1672-2785
18	ctg00112	2280	2978	-	vanRM	1-699/699	0/0	100	100	card	FJ349556:981-1680
18	ctg00133	265	999	+	ErmT	1-735/735	0/0	100	99.73	card	M64090:0-735
18	ctg00134	110	571	-	vanZA	1-462/486	0/0	95.06	100	card	M97297:10116-10601
18	ctg00134	724	1635	-	vanYA	1-912/912	0/0	100	100	card	M97297:9052-9963
19	ctg00001	80724	81221	-	dfrG	1-498/498	0/0	100	100	card	AB205645:1012-1510
19	ctg00008	2174	3460	+	efmA	1-1287/1287	0/0	100	99.92	card	AB467372.1:284-1571
19	ctg00010	34177	34725	-	AAC(6')-Ii	1-549/549	0/0	100	99.64	card	L12710:0-549
19	ctg00023	13371	14102	+	ErmA	1-732/732	0/0	100	100	card	X03216.1:5282-4550
19	ctg00030	12959	14437	+	msrC	1-1479/1479	0/0	100	94.39	card	AF313494:0-1479
19	ctg00086	184	1623	-	AAC(6')-Ie-APH(2'')-Ia	1-1440/1440	0/0	100	99.93	card	GU565967.1:26419-24979
19	ctg00086	1997	3235	-	AAC(6')-Ie-APH(2'')-Ia	130-1368/1440	0/0	86.04	99.92	card	GU565967.1:26419-24979
19	ctg00091	1250	1945	+	vanRA	1-696/696	0/0	100	100	card	M97297:3976-4671
19	ctg00091	1923	3077	+	vanSA	1-1155/1155	0/0	100	100	card	M97297:4649-5803
19	ctg00091	3292	4260	+	vanHA	1-969/969	0/0	100	100	card	M97297:6018-6986
19	ctg00091	4253	5284	+	vanA	1-1032/1032	0/0	100	100	card	M97297:6979-8010
19	ctg00091	5290	5898	+	vanXA	1-609/609	0/0	100	100	card	M97297:8016-8624
19	ctg00098	562	1356	+	APH(3')-IIIa	1-795/795	0/0	100	100	card	CP004067:52914-53709
19	ctg00098	2106	2851	+	ErmB	1-747/747	0/0	99.87	99.47	card	AF242872.1:2131-2878
19	ctg00158	111	890	-	vanYA	1-780/912	0/0	85.53	100	card	M97297:9052-9963
1	ctg00001	80724	81221	-	dfrG	1-498/498	0/0	100	100	card	AB205645:1012-1510
1	ctg00007	2174	3460	+	efmA	1-1287/1287	0/0	100	99.92	card	AB467372.1:284-1571
1	ctg00009	34178	34726	-	AAC(6')-Ii	1-549/549	0/0	100	99.64	card	L12710:0-549
1	ctg00023	13371	14102	+	ErmA	1-732/732	0/0	100	100	card	X03216.1:5282-4550
1	ctg00029	16413	17891	-	msrC	1-1479/1479	0/0	100	94.39	card	AF313494:0-1479
1	ctg00092	1250	1945	+	vanRA	1-696/696	0/0	100	100	card	M97297:3976-4671
1	ctg00092	1923	3077	+	vanSA	1-1155/1155	0/0	100	100	card	M97297:4649-5803
1	ctg00092	3292	4260	+	vanHA	1-969/969	0/0	100	100	card	M97297:6018-6986
1	ctg00092	4253	5284	+	vanA	1-1032/1032	0/0	100	100	card	M97297:6979-8010
1	ctg00092	5290	5898	+	vanXA	1-609/609	0/0	100	100	card	M97297:8016-8624
1	ctg00100	562	1356	+	APH(3')-IIIa	1-795/795	0/0	100	100	card	CP004067:52914-53709
1	ctg00100	2106	2851	+	ErmB	1-747/747	0/0	99.87	99.47	card	AF242872.1:2131-2878
1	ctg00104	143	1453	-	AAC(6')-Ie-APH(2'')-Ia	130-1440/1440	0/0	91.04	100	card	GU565967.1:26419-24979
1	ctg00159	330	1109	+	vanYA	1-780/912	0/0	85.53	100	card	M97297:9052-9963
2	ctg00002	80317	81795	-	msrC	1-1479/1479	0/0	100	94.39	card	AF313494:0-1479
2	ctg00013	44673	45959	-	efmA	1-1287/1287	0/0	100	100	card	AB467372.1:284-1571
2	ctg00017	11777	12325	-	AAC(6')-Ii	1-549/549	0/0	100	99.64	card	L12710:0-549
2	ctg00051	3038	4380	-	tet(L)	35-1377/1377	0/0	97.53	99.63	card	M11036:0-1377
2	ctg00051	4509	6428	-	tetM	1-1920/1920	0/0	100	96.15	card	AM990992.1:1003680-1001760
2	ctg00081	2811	4778	-	optrA	1-1968/1968	0/0	100	99.75	card	KP399637:31476-33444
2	ctg00081	5094	6521	-	fexA	1-1428/1428	0/0	100	99.65	card	AJ549214:176-1604
2	ctg00115	231	839	-	vanXA	1-609/609	0/0	100	99.84	card	M97297:8016-8624
2	ctg00115	845	1876	-	vanA	1-1032/1032	0/0	100	100	card	M97297:6979-8010
2	ctg00115	1869	2837	-	vanHA	1-969/969	0/0	100	100	card	M97297:6018-6986
2	ctg00115	3052	4206	-	vanSA	1-1155/1155	0/0	100	100	card	M97297:4649-5803
2	ctg00115	4184	4879	-	vanRA	1-696/696	0/0	100	100	card	M97297:3976-4671
2	ctg00131	456	1154	+	vanRM	1-699/699	0/0	100	100	card	FJ349556:981-1680
2	ctg00131	1147	2259	+	vanSM	1-1113/1113	0/0	100	100	card	FJ349556:1672-2785
2	ctg00131	2531	3232	+	vanYM	1-702/702	0/0	100	100	card	FJ349556:3056-3758
2	ctg00159	144	1055	+	vanYA	1-912/912	0/0	100	100	card	M97297:9052-9963
2	ctg00159	1208	1669	+	vanZA	1-462/486	0/0	95.06	100	card	M97297:10116-10601
3	ctg00001	80564	82042	-	msrC	1-1479/1479	0/0	100	94.39	card	AF313494:0-1479
3	ctg00009	50775	51323	-	AAC(6')-Ii	1-549/549	0/0	100	99.64	card	L12710:0-549
3	ctg00020	21641	22927	+	efmA	1-1287/1287	0/0	100	100	card	AB467372.1:284-1571
3	ctg00076	3037	4379	-	tet(L)	35-1377/1377	0/0	97.53	99.63	card	M11036:0-1377
3	ctg00076	4508	6427	-	tetM	1-1920/1920	0/0	100	96.25	card	AM990992.1:1003680-1001760
3	ctg00126	1	833	-	vanHM	1-833/981	0/0	84.91	100	card	FJ349556:3883-4864
3	ctg00126	959	1660	-	vanYM	1-702/702	0/0	100	100	card	FJ349556:3056-3758
3	ctg00134	202	810	-	vanXM	1-609/609	0/0	100	100	card	FJ349556:5893-6502
3	ctg00134	816	1847	-	vanM	1-1032/1032	0/0	100	100	card	FJ349556:4856-5888
4	ctg00001	80545	81040	-	dfrF	1-495/495	0/0	100	99.6	card	AF028812:392-887
4	ctg00002	3600	5078	-	msrC	1-1479/1479	0/0	100	94.39	card	AF313494:0-1479
4	ctg00016	34181	34729	-	AAC(6')-Ii	1-549/549	0/0	100	99.64	card	L12710:0-549
4	ctg00021	20351	21636	-	efmA	1-1287/1287	0/0	99.92	99.46	card	AB467372.1:284-1571
4	ctg00110	217	825	-	vanXA	1-609/609	0/0	100	100	card	M97297:8016-8624
4	ctg00110	831	1862	-	vanA	1-1032/1032	0/0	100	100	card	M97297:6979-8010
4	ctg00110	1855	2823	-	vanHA	1-969/969	0/0	100	100	card	M97297:6018-6986
4	ctg00110	3038	4192	-	vanSA	1-1155/1155	0/0	100	99.91	card	M97297:4649-5803
4	ctg00110	4170	4865	-	vanRA	1-696/696	0/0	100	100	card	M97297:3976-4671
4	ctg00113	306	1682	+	tet(L)	1-1377/1377	0/0	100	99.78	card	M11036:0-1377
4	ctg00127	2715	3545	+	aad(6)	1-831/831	0/0	100	100	card	AY712687:0-831
4	ctg00128	562	1356	+	APH(3')-IIIa	1-795/795	0/0	100	100	card	CP004067:52914-53709
4	ctg00128	2106	2851	+	ErmB	1-747/747	0/0	99.87	99.47	card	AF242872.1:2131-2878
4	ctg00150	330	1241	+	vanYA	1-912/912	0/0	100	100	card	M97297:9052-9963
4	ctg00150	1394	1879	+	vanZA	1-486/486	0/0	100	100	card	M97297:10116-10601
5	ctg00003	79664	80212	+	AAC(6')-Ii	1-549/549	0/0	100	99.64	card	L12710:0-549
5	ctg00011	6380	7858	-	msrC	1-1479/1479	0/0	100	94.39	card	AF313494:0-1479
5	ctg00016	20228	21514	-	efmA	1-1287/1287	0/0	100	100	card	AB467372.1:284-1571
5	ctg00067	3049	4425	-	tet(L)	1-1377/1377	0/0	100	99.78	card	M11036:0-1377
5	ctg00067	4619	6538	-	tetM	1-1920/1920	0/0	100	96.25	card	AM990992.1:1003680-1001760
5	ctg00111	191	1501	-	AAC(6')-Ie-APH(2'')-Ia	130-1440/1440	0/0	91.04	100	card	GU565967.1:26419-24979
5	ctg00112	163	858	+	vanRA	1-696/696	0/0	100	100	card	M97297:3976-4671
5	ctg00112	836	1990	+	vanSA	1-1155/1155	0/0	100	100	card	M97297:4649-5803
5	ctg00112	2205	3173	+	vanHA	1-969/969	0/0	100	100	card	M97297:6018-6986
5	ctg00112	3166	4197	+	vanA	1-1032/1032	0/0	100	100	card	M97297:6979-8010
5	ctg00112	4203	4811	+	vanXA	1-609/609	0/0	100	100	card	M97297:8016-8624
5	ctg00124	1504	1821	+	tetU	1-318/318	0/0	99.69	80.56	card	U01917.1:412-730
5	ctg00164	265	999	+	ErmT	1-735/735	0/0	100	99.73	card	M64090:0-735
5	ctg00190	111	890	-	vanYA	1-780/912	0/0	85.53	100	card	M97297:9052-9963
6	ctg00002	64591	66069	+	msrC	1-1479/1479	0/0	100	94.39	card	AF313494:0-1479
6	ctg00011	10079	11365	+	efmA	1-1287/1287	0/0	100	100	card	AB467372.1:284-1571
6	ctg00018	11883	12431	-	AAC(6')-Ii	1-549/549	0/0	100	99.64	card	L12710:0-549
6	ctg00080	2811	4778	-	optrA	1-1968/1968	0/0	100	99.75	card	KP399637:31476-33444
6	ctg00080	5094	6521	-	fexA	1-1428/1428	0/0	100	99.65	card	AJ549214:176-1604
6	ctg00104	231	839	-	vanXA	1-609/609	0/0	100	99.84	card	M97297:8016-8624
6	ctg00104	845	1876	-	vanA	1-1032/1032	0/0	100	100	card	M97297:6979-8010
6	ctg00104	1869	2837	-	vanHA	1-969/969	0/0	100	100	card	M97297:6018-6986
6	ctg00104	3052	4206	-	vanSA	1-1155/1155	0/0	100	100	card	M97297:4649-5803
6	ctg00104	4184	4879	-	vanRA	1-696/696	0/0	100	100	card	M97297:3976-4671
6	ctg00121	203	904	-	vanYM	1-702/702	0/0	100	100	card	FJ349556:3056-3758
6	ctg00121	1176	2288	-	vanSM	1-1113/1113	0/0	100	100	card	FJ349556:1672-2785
6	ctg00121	2281	2979	-	vanRM	1-699/699	0/0	100	100	card	FJ349556:981-1680
6	ctg00144	111	572	-	vanZA	1-462/486	0/0	95.06	100	card	M97297:10116-10601
6	ctg00144	725	1636	-	vanYA	1-912/912	0/0	100	100	card	M97297:9052-9963
7	ctg00001	77317	77814	+	dfrG	1-498/498	0/0	100	100	card	AB205645:1012-1510
7	ctg00005	2174	3460	+	efmA	1-1287/1287	0/0	100	99.92	card	AB467372.1:284-1571
7	ctg00017	20344	20892	-	AAC(6')-Ii	1-549/549	0/0	100	99.64	card	L12710:0-549
7	ctg00022	13371	14102	+	ErmA	1-732/732	0/0	100	100	card	X03216.1:5282-4550
7	ctg00033	12959	14437	+	msrC	1-1479/1479	0/0	100	94.39	card	AF313494:0-1479
7	ctg00095	233	841	-	vanXA	1-609/609	0/0	100	100	card	M97297:8016-8624
7	ctg00095	847	1878	-	vanA	1-1032/1032	0/0	100	100	card	M97297:6979-8010
7	ctg00095	1871	2839	-	vanHA	1-969/969	0/0	100	100	card	M97297:6018-6986
7	ctg00095	3054	4208	-	vanSA	1-1155/1155	0/0	100	100	card	M97297:4649-5803
7	ctg00095	4186	4881	-	vanRA	1-696/696	0/0	100	100	card	M97297:3976-4671
7	ctg00100	614	1852	-	AAC(6')-Ie-APH(2'')-Ia	130-1368/1440	0/0	86.04	99.92	card	GU565967.1:26419-24979
7	ctg00102	2086	2831	-	ErmB	1-747/747	0/0	99.87	99.47	card	AF242872.1:2131-2878
7	ctg00102	3581	4375	-	APH(3')-IIIa	1-795/795	0/0	100	100	card	CP004067:52914-53709
7	ctg00167	330	1109	+	vanYA	1-780/912	0/0	85.53	100	card	M97297:9052-9963
8	ctg00001	80640	82118	-	msrC	1-1479/1479	0/0	100	94.39	card	AF313494:0-1479
8	ctg00017	11778	12326	-	AAC(6')-Ii	1-549/549	0/0	100	99.64	card	L12710:0-549
8	ctg00018	21643	22929	+	efmA	1-1287/1287	0/0	100	100	card	AB467372.1:284-1571
8	ctg00066	11003	12922	+	tetM	1-1920/1920	0/0	100	96.2	card	AM990992.1:1003680-1001760
8	ctg00081	2811	4778	-	optrA	1-1968/1968	0/0	100	99.75	card	KP399637:31476-33444
8	ctg00081	5094	6521	-	fexA	1-1428/1428	0/0	100	99.65	card	AJ549214:176-1604
8	ctg00106	231	839	-	vanXA	1-609/609	0/0	100	99.84	card	M97297:8016-8624
8	ctg00106	845	1876	-	vanA	1-1032/1032	0/0	100	100	card	M97297:6979-8010
8	ctg00106	1869	2837	-	vanHA	1-969/969	0/0	100	100	card	M97297:6018-6986
8	ctg00106	3052	4206	-	vanSA	1-1155/1155	0/0	100	100	card	M97297:4649-5803
8	ctg00106	4184	4879	-	vanRA	1-696/696	0/0	100	100	card	M97297:3976-4671
8	ctg00123	203	904	-	vanYM	1-702/702	0/0	100	100	card	FJ349556:3056-3758
8	ctg00123	1176	2288	-	vanSM	1-1113/1113	0/0	100	100	card	FJ349556:1672-2785
8	ctg00123	2281	2979	-	vanRM	1-699/699	0/0	100	100	card	FJ349556:981-1680
8	ctg00145	111	572	-	vanZA	1-462/486	0/0	95.06	100	card	M97297:10116-10601
8	ctg00145	725	1636	-	vanYA	1-912/912	0/0	100	100	card	M97297:9052-9963
9	ctg00005	47280	48758	+	msrC	1-1479/1479	0/0	100	94.39	card	AF313494:0-1479
9	ctg00017	11778	12326	-	AAC(6')-Ii	1-549/549	0/0	100	99.64	card	L12710:0-549
9	ctg00018	20228	21514	-	efmA	1-1287/1287	0/0	100	100	card	AB467372.1:284-1571
9	ctg00067	11003	12922	+	tetM	1-1920/1920	0/0	100	96.2	card	AM990992.1:1003680-1001760
9	ctg00084	2936	4363	+	fexA	1-1428/1428	0/0	100	99.65	card	AJ549214:176-1604
9	ctg00084	4679	6646	+	optrA	1-1968/1968	0/0	100	99.75	card	KP399637:31476-33444
9	ctg00109	163	858	+	vanRA	1-696/696	0/0	100	100	card	M97297:3976-4671
9	ctg00109	836	1990	+	vanSA	1-1155/1155	0/0	100	100	card	M97297:4649-5803
9	ctg00109	2205	3173	+	vanHA	1-969/969	0/0	100	100	card	M97297:6018-6986
9	ctg00109	3166	4197	+	vanA	1-1032/1032	0/0	100	100	card	M97297:6979-8010
9	ctg00109	4203	4811	+	vanXA	1-609/609	0/0	100	99.84	card	M97297:8016-8624
9	ctg00124	203	904	-	vanYM	1-702/702	0/0	100	100	card	FJ349556:3056-3758
9	ctg00124	1176	2288	-	vanSM	1-1113/1113	0/0	100	100	card	FJ349556:1672-2785
9	ctg00124	2281	2979	-	vanRM	1-699/699	0/0	100	100	card	FJ349556:981-1680
9	ctg00128	1515	2954	+	AAC(6')-Ie-APH(2'')-Ia	1-1440/1440	0/0	100	99.93	card	GU565967.1:26419-24979
9	ctg00147	142	1053	+	vanYA	1-912/912	0/0	100	100	card	M97297:9052-9963
9	ctg00147	1206	1667	+	vanZA	1-462/486	0/0	95.06	100	card	M97297:10116-10601
