# Supplementary material for: Genomic characterization of vancomycin-resistant Enterococcus faecium and van-carrying mobile genetic elements in a tertiary hospital in northeastern China
Source: Front Microbiol. 2026 Apr 10;17:1804495. doi: 10.3389/fmicb.2026.1804495 (PMC13106145; doi:10.3389/fmicb.2026.1804495)
Supplement: Supplementary file 3 [file Table_3.xlsx]

## Sheet: Table S3
Table S3. Assembly statistics and quality assessment of the 19 VREfm genomes based on long-read sequencing.
	Genome size (bp)	GC content (%)	Sequencing depth (X)	completeness	contamination	GC	lineage	N50	size	Complete BUSCOs (C)	Complete and duplicated BUSCOs (D)	Complete and single-copy BUSCOs (S)	Fragmented BUSCOs (F)	Missing BUSCOs (M)	Total BUSCO groups
S1	3261209	37.68	278.46	99.62	0.436	0.376	Lactobacillales	2940047	3261209	98.387	1.613	96.774	1.613	0	100
S2	3239808	37.57	302.77	99.62	0	0.375	Lactobacillales	2759899	3241741	98.387	0.806	97.581	1.613	0	100
S3	3149905	37.67	293.26	99.62	0	0.376	Lactobacillales	2757876	3149905	98.387	0.806	97.581	1.613	0	100
S4	3260160	37.74	208.09	99.62	0	0.377	Lactobacillales	2727815	3260160	98.387	0.806	97.581	1.613	0	100
S5	2749398	38.08	265.09	99.62	5.243	0.376	Lactobacillales	2833948	3259592	98.387	5.645	92.742	1.613	0	100
S6	3247115	37.7	247.77	99.62	0.374	0.376	Lactobacillales	2876532	3372244	98.387	0.806	97.581	1.613	0	100
S7	3310544	37.62	224.49	99.62	0.436	0.376	Lactobacillales	2952251	3310544	98.387	1.613	96.774	1.613	0	100
S8	3160965	37.72	292.12	99.62	0	0.377	Lactobacillales	2746968	3160965	98.387	0.806	97.581	1.613	0	100
S9	3169003	37.71	242.52	99.62	0	0.377	Lactobacillales	2753134	3169003	98.387	0.806	97.581	1.613	0	100
S10	3266130	37.68	253.68	99.62	0.436	0.376	Lactobacillales	2969496	3266130	98.387	1.613	96.774	1.613	0	100
S11	3204261	37.73	280.72	99.62	0	0.377	Lactobacillales	2782576	3204261	98.387	0.806	97.581	1.613	0	100
S12	3176323	37.77	248.39	99.62	0	0.377	Lactobacillales	2810696	3176323	98.387	0.806	97.581	1.613	0	100
S13	3155402	37.67	271.36	99.62	0	0.376	Lactobacillales	2757786	3155402	98.387	0.806	97.581	1.613	0	100
S14	3225927	37.59	259.26	99.62	0.749	0.375	Lactobacillales	2792514	3225927	98.387	1.613	96.774	1.613	0	100
S15	3277168	37.7	201.08	99.43	0.374	0.376	Lactobacillales	2911092	3283289	98.387	0.806	97.581	1.613	0	100
S16	3162459	37.71	235.99	99.62	0	0.377	Lactobacillales	2747279	3164516	98.387	0.806	97.581	1.613	0	100
S17	3138526	37.68	306.77	99.62	0	0.376	Lactobacillales	2767523	3138526	98.387	0.806	97.581	1.613	0	100
S18	3110649	37.75	263.94	99.62	0	0.377	Lactobacillales	2675529	3116827	98.387	0.806	97.581	1.613	0	100
S19	3261473	37.67	287.21	99.62	0.436	0.376	Lactobacillales	2943418	3261473	98.387	1.613	96.774	1.613	0	100
