# Supplementary material for: Genomic characterization of vancomycin-resistant Enterococcus faecium and van-carrying mobile genetic elements in a tertiary hospital in northeastern China
Source: Front Microbiol. 2026 Apr 10;17:1804495. doi: 10.3389/fmicb.2026.1804495 (PMC13106145; doi:10.3389/fmicb.2026.1804495)
Supplement: Supplementary file 4 [file Table_4.xlsx]

## Sheet: Table S4
Table S4. Plasmids detected by MOBTyper in each of the strains and their corresponding dataset
SAMPLE	GROUP	size	gc	md5	organism	taxid	rep_type(s)	rep_type_accession(s)	relaxase_type(s)	relaxase_type_accession(s)	mpf_type	mpf_type_accession(s)	orit_type(s)	orit_accession(s)	predicted_mobility	primary_cluster_id	primary_dist	secondary_cluster_id	secondary_dist
S15P13	0	809	0.363412	5b2c59b717fd09610340b9f440fd2e9b	Bacilli	91061	-	-	-	-	-	-	-	-	non-mobilizable	AA013	0.06	AA027	0.025
S6P1	18	1176	0.386905	596394459a154508db0f1aa1acc0b4b5	Enterococcus	1350	rep_cluster_1968	AB038522	-	-	-	-	-	-	non-mobilizable	AA007	0.06	AA014	0.025
S3P9	0	1270	0.316535	3eecc34dadc099d592f9774fa27ec0b5	-	2	-	-	-	-	-	-	-	-	non-mobilizable	AA002	0.06	AA012	0.025
S15P12	0	1424	0.293539	eb19d3410ed69a33062114ec4745a408	-		-	-	-	-	-	-	-	-	non-mobilizable	AA002	0.06	AA015	0.025
S4P7	0	1741	0.247559	021a1b6b098295c7d89f2995fc8d4f95	Bacilli	91061	-	-	-	-	-	-	-	-	non-mobilizable	AA008	0.06	AA016	0.025
S15P11	18	1928	0.387448	4240bf4c6b7c18225e7397a643225bac	Enterococcus		rep_cluster_1968	AB038522	-	-	-	-	-	-	non-mobilizable	AA012	0.06	AA026	0.025
S2P10	16	1933	0.373513	ce183215389e34abb78b1c6e4356ab15	Enterococcus	1350	rep_cluster_2146	CP006625	-	-	-	-	-	-	non-mobilizable	AA002	0.06	AA013	0.025
S9P8	16	1933	0.373513	ce183215389e34abb78b1c6e4356ab15	Enterococcus	1350	rep_cluster_2146	CP006625	-	-	-	-	-	-	non-mobilizable	AA002	0.06	AA011	0.025
S18P12	16	1933	0.373513	f99d09b66d6d2234159cb015c93f5644	Enterococcus	1350	rep_cluster_2146	CP006625	-	-	-	-	-	-	non-mobilizable	AA002	0.06	AA015	0.025
S15P10	0	1960	0.233673	34604087f7b73d3826785286132f66a2	-		-	-	-	-	-	-	-	-	non-mobilizable	AA011	0.06	AA025	0.025
S2P9	15	2056	0.377918	d6d5c896195ff26bf6a161a43f723dde	Enterococcus		rep_cluster_2351	LC495616_00175	-	-	-	-	MOBV	NC_028464	mobilizable	AA011	0.06	AA022	0.025
S18P11	15	2056	0.377918	ee0e135dccbaeb10691d556ab0e99007	Enterococcus		rep_cluster_2351	LC495616_00175	-	-	-	-	MOBV	NC_028464	mobilizable	AA005	0.06	AA018	0.025
S16P10	15	2057	0.378221	bd29547dfcb29326ba5c2f341fc3877f	Enterococcus	1350	rep_cluster_2351	LC495616_00175	-	-	-	-	MOBV	NC_028464	mobilizable	AA011	0.06	AA022	0.025
S11P5	15	2068	0.378143	2ac91a0c87f60af893f041dbcd9779b6	Enterococcus	1350	rep_cluster_2351	LC495616_00175	-	-	-	-	MOBV	NC_028464	mobilizable	AA006	0.06	AA012	0.025
S18P10	0	2189	0.390132	b59321fdb9222268391cda40a0ce7d31	Bacilli		rep_cluster_943	002428__NC_022881_00001	-	-	-	-	-	-	non-mobilizable	AA001	0.06	AA014	0.025
S1P8	0	2354	0.385726	9e8049de7f88dcbb4e5849f08aa6cb02	-	2	-	-	-	-	-	-	-	-	non-mobilizable	AA002	0.06	AA010	0.025
S15P9	0	2473	0.322685	74563e22ca71dbe41b9d1ddecc4a231e	-		-	-	-	-	-	-	-	-	non-mobilizable	AA004	0.06	AA017	0.025
S15P8	0	2980	0.336242	b49af0e45ae0e52755f49e5a4c78f51b	-		-	-	-	-	-	-	-	-	non-mobilizable	AA006	0.06	AA019	0.025
S18P9	0	3221	0.341819	a1ec0a86ebc83d7debd41f37b593bad3	Enterococcus		rep_cluster_1763	001182__KY595965_00001	-	-	-	-	-	-	non-mobilizable	AA007	0.06	AA020	0.025
S2P8	13	3875	0.395355	1d5222fb425107b83c5d05013cba634f	Bacilli		rep_cluster_1077	000325__NC_017023_00001	MOBV,MOBV	NC_017024_00005,NC_017023_00004	-	-	-	-	mobilizable	AA001	0.06	AA012	0.025
S8P7	13	3875	0.395355	b983db70f7659509b51520eb5b69bcf5	Bacilli	91061	rep_cluster_1077	000325__NC_017023_00001	MOBV	NC_017023_00004	-	-	-	-	mobilizable	AA008	0.06	AA016	0.025
S9P7	13	3875	0.395355	399be292208ffaae3eec65d42242d346	Bacilli		rep_cluster_1077	000325__NC_017023_00001	MOBV	NC_017023_00004	-	-	-	-	mobilizable	AA001	0.06	AA010	0.025
S18P8	13	3875	0.394581	4393f32c99fef6b56f17724513bc625b	Bacilli		rep_cluster_1077	000325__NC_017023_00001	MOBV,MOBV	NC_017023_00004,NC_017024_00005	-	-	-	-	mobilizable	AA003	0.06	AA016	0.025
S2P7	9	4466	0.319077	23fb4b9c82a8b637d3690866960f3c95	Enterococcus		rep_cluster_1291	000609__KY595964_00004	-	-	-	-	-	-	non-mobilizable	AA005	0.06	AA016	0.025
S8P6	9	4466	0.319077	fec36897bef5b3debafc51dd18b70a02	Enterococcus		rep_cluster_1291	000609__KY595964_00004	-	-	-	-	-	-	non-mobilizable	AA003	0.06	AA011	0.025
S9P6	9	4466	0.319077	23fb4b9c82a8b637d3690866960f3c95	Enterococcus		rep_cluster_1291	000609__KY595964_00004	-	-	-	-	-	-	non-mobilizable	AA005	0.06	AA014	0.025
S12P5	9	4466	0.319077	702739e500d43a5116658bc9eb129b7d	Enterococcus	1350	rep_cluster_1291	000609__KY595964_00004	-	-	-	-	-	-	non-mobilizable	AA002	0.06	AA008	0.025
S16P9	9	4466	0.319077	2ceee5f56087e220d1c9e0e25cba9c7d	Enterococcus		rep_cluster_1291	000609__KY595964_00004	-	-	-	-	-	-	non-mobilizable	AA003	0.06	AA014	0.025
S5P5	9	4682	0.331269	b027192f2f5450b71d0b62e832e58b3d	Enterococcus	1350	rep_cluster_1291	000609__KY595964_00004	-	-	-	-	-	-	non-mobilizable	AA006	0.06	AA012	0.025
S1P7	10	4788	0.334586	fc1c7fefc4fe0ce7b3735e382dc6601b	Enterococcus		rep_cluster_1093	000344__CP019211_00003	-	-	-	-	-	-	non-mobilizable	AA008	0.06	AA017	0.025
S7P7	10	4788	0.334586	b32226bf686954dc32a93f5e077288c8	Enterococcus	1350	rep_cluster_1093	000344__CP019211_00003	-	-	-	-	-	-	non-mobilizable	AA003	0.06	AA011	0.025
S10P6	10	4788	0.334586	f7512b547dbc613e1736fd3635dd4151	Enterococcus	1350	rep_cluster_1093	000344__CP019211_00003	-	-	-	-	-	-	non-mobilizable	AA003	0.06	AA010	0.025
12p	4	4973	0.422682	d8c568f671c3abc10e4c5beb2e31d777	Enterococcus	1350	-	-	-	-	-	-	-	-	non-mobilizable	AA000	0.06	AA001	0.025
S3P8	5	5077	0.390585	31ab2c6fdf14aa2ce340f84c44a367ee	-		-	-	-	-	-	-	-	-	non-mobilizable	AA001	0.06	AA011	0.025
S17P6	5	5077	0.390585	bb4d7ca29e203f08b464ad66c21a44d7	-	2	-	-	-	-	-	-	-	-	non-mobilizable	AA007	0.06	AA014	0.025
S4P6	14	5275	0.411374	82fab74de4f633f1759ea48a484b3ded	-		-	-	-	-	-	-	-	-	non-mobilizable	AA002	0.06	AA010	0.025
S12P4	14	5275	0.411754	e4a9ed629b967658c512ebad6453709a	-		-	-	-	-	-	-	-	-	non-mobilizable	AA003	0.06	AA009	0.025
S16P8	14	5275	0.411374	f9e76ab8812f20e75de515f78188aedd	-		-	-	-	-	-	-	-	-	non-mobilizable	AA004	0.06	AA015	0.025
S18P7	14	5275	0.411374	38eb8e58df7d725f747c9cba79757c6a	-		-	-	-	-	-	-	-	-	non-mobilizable	AA008	0.06	AA021	0.025
S4P5	9	5435	0.319779	928ae7c3451f4d32d04bd2269aa25002	Enterococcus		rep_cluster_1291	000609__KY595964_00004	-	-	-	-	-	-	non-mobilizable	AA001	0.06	AA009	0.025
S1P6	10	5808	0.325758	67896a67111a1b604c26d23b2e44629a	Enterococcus		rep_cluster_1249	000557__AB158402	-	-	-	-	-	-	non-mobilizable	AA007	0.06	AA016	0.025
S7P6	10	5808	0.325758	67896a67111a1b604c26d23b2e44629a	Enterococcus		rep_cluster_1249	000557__AB158402	-	-	-	-	-	-	non-mobilizable	AA002	0.06	AA010	0.025
S10P5	10	5808	0.325758	67896a67111a1b604c26d23b2e44629a	Enterococcus		rep_cluster_1249	000557__AB158402	-	-	-	-	-	-	non-mobilizable	AA002	0.06	AA009	0.025
S11P4	11	5954	0.332718	c131c4745076168eab9b85b9044a42a4	Enterococcus		rep_cluster_1093	000345__KY595963_00001	-	-	-	-	-	-	non-mobilizable	AA002	0.06	AA008	0.025
S14P6	11	5954	0.33255	8d1a8aa4f6b21f6ffeb6b35b3a6e8583	Enterococcus	1350	rep_cluster_1093	000345__KY595963_00001	-	-	-	-	-	-	non-mobilizable	AA003	0.06	AA010	0.025
S7P5	6	6169	0.355811	90b00ad684695068633e9e5db1116aa6	Enterococcus		rep_cluster_1197	000484__AB570326_00006	MOBP	CP003585_00012	-	-	-	-	mobilizable	AA001	0.06	AA009	0.025
S2P6	6	6173	0.355257	a769e19bea27857a1d43e068185ce665	Enterococcus		rep_cluster_1197	000484__AB570326_00006	MOBP	CP003585_00012	-	-	-	-	mobilizable	AA004	0.06	AA015	0.025
S8P5	6	6173	0.355257	a769e19bea27857a1d43e068185ce665	Enterococcus		rep_cluster_1197	000484__AB570326_00006	MOBP	CP003585_00012	-	-	-	-	mobilizable	AA002	0.06	AA010	0.025
S9P5	6	6173	0.355257	a769e19bea27857a1d43e068185ce665	Enterococcus		rep_cluster_1197	000484__AB570326_00006	MOBP	CP003585_00012	-	-	-	-	mobilizable	AA004	0.06	AA013	0.025
S16P7	6	6173	0.355257	a769e19bea27857a1d43e068185ce665	Enterococcus		rep_cluster_1197	000484__AB570326_00006	MOBP	CP003585_00012	-	-	-	-	mobilizable	AA002	0.06	AA013	0.025
S1P5	6	6174	0.355199	23d4273b341dd97a303ee6258837a0ed	Enterococcus		rep_cluster_1197	000484__AB570326_00006	MOBP	CP003585_00012	-	-	-	-	mobilizable	AA006	0.06	AA015	0.025
S3P7	6	6174	0.354875	ab7f2ab99737ca58f2b463181a66639e	Enterococcus		rep_cluster_1197	000484__AB570326_00006	MOBP	CP003585_00012	-	-	-	-	mobilizable	AA010	0.06	AA020	0.025
S10P4	6	6174	0.355199	23d4273b341dd97a303ee6258837a0ed	Enterococcus		rep_cluster_1197	000484__AB570326_00006	MOBP	CP003585_00012	-	-	-	-	mobilizable	AA001	0.06	AA008	0.025
S13P6	6	6174	0.354875	ab7f2ab99737ca58f2b463181a66639e	Enterococcus	1350	rep_cluster_1197	000484__AB570326_00006	MOBP	CP003585_00012	-	-	-	-	mobilizable	AA007	0.06	AA014	0.025
S14P5	6	6174	0.355037	cfa93febed3c9077d9c02d32e525b854	Enterococcus		rep_cluster_1197	000484__AB570326_00006	MOBP	CP003585_00012	-	-	-	-	mobilizable	AA002	0.06	AA009	0.025
S17P5	6	6174	0.354875	ab7f2ab99737ca58f2b463181a66639e	Enterococcus		rep_cluster_1197	000484__AB570326_00006	MOBP	CP003585_00012	-	-	-	-	mobilizable	AA006	0.06	AA013	0.025
S19P5	6	6174	0.355199	23d4273b341dd97a303ee6258837a0ed	Enterococcus	1350	rep_cluster_1197	000484__AB570326_00006	MOBP	CP003585_00012	-	-	-	-	mobilizable	AA001	0.06	AA007	0.025
S15P7	6	6184	0.35511	ceb3193710ad0281ab6afbbc89676f38	Enterococcus		rep_cluster_1197	000484__AB570326_00006	MOBP	CP003585_00012	-	-	-	-	mobilizable	AA007	0.06	AA021	0.025
S1P4	7	6303	0.361098	e0220b3762164dd720b965a0ad4597cc	Enterococcus		rep_cluster_1197	000484__AB570326_00006	MOBP	CP003585_00012	-	-	-	-	mobilizable	AA006	0.06	AA014	0.025
S7P4	7	6303	0.360939	7d26279fad6e30fd657212b5cb2c84cf	Enterococcus		rep_cluster_1197	000484__AB570326_00006	MOBP	CP003585_00012	-	-	-	-	mobilizable	AA001	0.06	AA008	0.025
S8P4	7	6303	0.361098	2c7c2b9c3c193226f04d56a3a288b3c5	Enterococcus		rep_cluster_1197	000484__AB570326_00006	MOBP	CP003585_00012	-	-	-	-	mobilizable	AA001	0.06	AA009	0.025
S9P4	7	6303	0.361098	2c7c2b9c3c193226f04d56a3a288b3c5	Enterococcus		rep_cluster_1197	000484__AB570326_00006	MOBP	CP003585_00012	-	-	-	-	mobilizable	AA003	0.06	AA012	0.025
S10P3	7	6303	0.361098	f51fbe7dd50d5e63efe6e2e839cb8da1	Enterococcus		rep_cluster_1197	000484__AB570326_00006	MOBP	CP003585_00012	-	-	-	-	mobilizable	AA001	0.06	AA007	0.025
S12P3	7	6303	0.360781	b20aba6676589c50982bd69ca09951e6	Enterococcus		rep_cluster_1197	000484__AB570326_00006	MOBP	CP003585_00012	-	-	-	-	mobilizable	AA001	0.06	AA007	0.025
S15P6	7	6303	0.361098	cc382d1aa0fb51cd73d0b2fcef8ae1fe	Enterococcus		-	-	MOBP	CP003585_00012	-	-	-	-	mobilizable	AA007	0.06	AA020	0.025
S19P4	7	6303	0.361098	14126d0e0f1491b630113813a1835ae2	Enterococcus		rep_cluster_1197	000484__AB570326_00006	MOBP	CP003585_00012	-	-	-	-	mobilizable	AA001	0.06	AA006	0.025
S2P5	7	6304	0.360723	becd7872aa3cf9d375cc771247f7a45d	Enterococcus		rep_cluster_1197	000484__AB570326_00006	MOBP	CP003585_00012	-	-	-	-	mobilizable	AA003	0.06	AA014	0.025
S16P6	7	6304	0.360723	db0c9d8960a7fad8c1adf3607186aa0f	Enterococcus		rep_cluster_1197	000484__AB570326_00006	MOBP	CP003585_00012	-	-	-	-	mobilizable	AA001	0.06	AA012	0.025
S11P3	7	6305	0.36019	115fb869c96f05df21b94e521301cedb	Enterococcus		rep_cluster_1197	000484__AB570326_00006	MOBP	CP003585_00012	-	-	-	-	mobilizable	AA001	0.06	AA007	0.025
S14P4	7	6305	0.36019	e9153668a320d82ceca2bbdd54daf856	Enterococcus		rep_cluster_1197	000484__AB570326_00006	MOBP	CP003585_00012	-	-	-	-	mobilizable	AA001	0.06	AA008	0.025
S18P6	7	6305	0.36019	b67d8a5e2ad1a38f08600f2071bfc80f	Enterococcus		rep_cluster_1197	000484__AB570326_00006	MOBP	CP003585_00012	-	-	-	-	mobilizable	AA006	0.06	AA019	0.025
S3P6	11	7081	0.342042	e0e9025f75ad0a120d05c3de10f78aa4	Enterococcus		rep_cluster_1093	000345__KY595963_00001	-	-	-	-	-	-	non-mobilizable	AA004	0.06	AA014	0.025
S13P5	11	7081	0.342042	e0e9025f75ad0a120d05c3de10f78aa4	Enterococcus		rep_cluster_1093	000345__KY595963_00001	-	-	-	-	-	-	non-mobilizable	AA002	0.06	AA009	0.025
S17P4	11	7081	0.342042	edd7cd337c0c38fd6a87f4d092516f35	Enterococcus		rep_cluster_1093	000345__KY595963_00001	-	-	-	-	-	-	non-mobilizable	AA002	0.06	AA009	0.025
S1P3	4	7696	0.401637	f2316e530b06114e82e4e58cc55e5c90	Enterococcus		-	-	-	-	-	-	-	-	non-mobilizable	AA001	0.06	AA009	0.025
S19P3	10	10701	0.330343	ebf1086568feef890704c619204185b1	Enterococcus		rep_cluster_1093,rep_cluster_1249	000344__CP019211_00003,000557__AB158402	-	-	-	-	-	-	non-mobilizable	AA002	0.06	AA008	0.025
S16P5	0	15335	0.383437	f1866c6fbe35d02c2b198fd48fa35a8b	-		-	-	-	-	-	-	-	-	non-mobilizable	AA010	0.06	AA021	0.025
S6P2	17	18848	0.33107	1b9c4ba6540bf99321d19bad1da2aed0	Enterococcus		rep_cluster_889	002368__NC_021987_00004	-	-	-	-	-	-	non-mobilizable	AA005	0.06	AA012	0.025
S15P5	17	18910	0.331782	f3cdaf539f682b08467270f0221ca5fe	Enterococcus		rep_cluster_889	002368__NC_021987_00004	-	-	-	-	-	-	non-mobilizable	AA009	0.06	AA023	0.025
S18P5	3	19179	0.369884	57402ef2c8eca7d83473cd13200d3942	Enterococcus		-	-	-	-	-	-	-	-	non-mobilizable	AA010	0.06	AA023	0.025
S16P4	3	19851	0.368949	ef67c3001d922e00c09d9f8b548c4906	Enterococcus		-	-	-	-	-	-	-	-	non-mobilizable	AA006	0.06	AA017	0.025
S13P4	19	26505	0.34933	37a7893eb88f1c21f38faad417b6963e	Enterococcus		rep_cluster_185	001274__DQ198088_00024	-	-	-	-	-	-	non-mobilizable	AA001	0.06	AA008	0.025
S3P5	19	26506	0.349279	791b084667048bee9f4e32e6a995b2d1	Enterococcus		rep_cluster_185	001274__DQ198088_00024	-	-	-	-	-	-	non-mobilizable	AA003	0.06	AA013	0.025
S15P4	0	27693	0.376738	87a655c6f053f168d2fc28b1fdceb8cc	Enterococcus		rep_cluster_185,rep_cluster_2351	001274__DQ198088_00024,LC495616_00175	-	-	-	-	MOBV	NC_010716	mobilizable	AA005	0.06	AA018	0.025
S18P4	0	30159	0.341026	2b381061cd0635d6e6be27ead3772a0e	Enterococcus		-	-	-	-	-	-	-	-	non-mobilizable	AA009	0.06	AA022	0.025
S10P2	3	30182	0.36366	195e36f93e81b975c97915f25526b407	Enterococcus		rep_cluster_185,rep_cluster_2351	001274__DQ198088_00024,LC495616_00175	-	-	-	-	MOBV	NC_010716	mobilizable	AA005	0.06	AA012	0.025
S5P4	0	30308	0.352547	5213619f197bf3ac6962805ca5edb4b3	Enterococcus		rep_cluster_185	001274__DQ198088_00024	-	-	-	-	-	-	non-mobilizable	AA002	0.06	AA008	0.025
S6P5	8	37354	0.326873	9e3782194d598dc73ba8ade2b3f2d82d	-		-	-	-	-	-	-	-	-	non-mobilizable	AA004	0.06	AA011	0.025
S15P3	8	37360	0.326419	df8bd9a955300e1d9024221afc8e1835	-		-	-	-	-	-	-	-	-	non-mobilizable	AA001	0.06	AA014	0.025
S4P4	8	37851	0.324932	aa0d6fbf88232d6df4cbefdc7b2cafda	-		-	-	-	-	-	-	-	-	non-mobilizable	AA007	0.06	AA015	0.025
S5P3	8	38712	0.323698	d6ed804e555984735d8e1a8cea7a3237	-		-	-	-	-	-	-	-	-	non-mobilizable	AA005	0.06	AA011	0.025
S7P3	8	38714	0.324275	bb123e9cd1ee12aa5c2b85da6c17107f	-		-	-	-	-	-	-	-	-	non-mobilizable	AA007	0.06	AA015	0.025
S14P3	8	38714	0.324301	325678cbcfecb9f6e8cdfe6021c4c311	-		-	-	-	-	-	-	-	-	non-mobilizable	AA007	0.06	AA014	0.025
S3P4	0	39835	0.338572	7d3cc303de5ce51b2c5554bd2e9a93de	Enterococcus		-	-	-	-	-	-	-	-	non-mobilizable	AA008	0.06	AA018	0.025
S4P3	0	40262	0.350132	506df34b8d111406f9d5d722fb376f94	Bacillota,Pseudomonadota		rep_cluster_1018,rep_cluster_1197,rep_cluster_185	000268__U32369_00002,000484__AB570326_00006,001274__DQ198088_00024	MOBP,MOBV	CP003585_00012,NC_022618_00010	-	-	-	-	mobilizable	AA004	0.06	AA012	0.025
S2P4	8	40497	0.326172	c8294e8a0456142c652b082ecd7d6d9c	-		-	-	-	-	-	-	-	-	non-mobilizable	AA010	0.06	AA021	0.025
S8P3	8	40497	0.326148	7ad6a021fe64cf54ade9002f9f675222	-		-	-	-	-	-	-	-	-	non-mobilizable	AA007	0.06	AA015	0.025
S9P3	8	40497	0.326148	7ad6a021fe64cf54ade9002f9f675222	-		-	-	-	-	-	-	-	-	non-mobilizable	AA009	0.06	AA018	0.025
S16P3	8	40497	0.326172	677b440f380d21ef05142096d4aed5b0	-		-	-	-	-	-	-	-	-	non-mobilizable	AA009	0.06	AA020	0.025
S1P2	3	41379	0.350274	8e6ca3309d0baff04fa311958f6abed9	Bacilli		rep_cluster_185,rep_cluster_2351,rep_cluster_943	001274__DQ198088_00024,LC495616_00175,EU370688	MOBV	NC_017023_00004	-	-	MOBV	NC_010716	mobilizable	AA003	0.06	AA011	0.025
S19P2	3	49759	0.35897	85cefdfe8919a40c9e02a6e1447851a8	Bacilli		rep_cluster_185,rep_cluster_2351,rep_cluster_943	001274__DQ198088_00024,LC495616_00175,EU370688	MOBV	NC_017023_00004	-	-	MOBV	NC_010716	mobilizable	AA004	0.06	AA010	0.025
S7P2	3	51393	0.359057	c99f7f751d5d0508c5c3f5515514f341	Bacilli		rep_cluster_185,rep_cluster_2351,rep_cluster_943	001274__DQ198088_00024,LC495616_00175,EU370688	MOBV	NC_017023_00004	-	-	MOBV	NC_010716	mobilizable	AA005	0.06	AA013	0.025
S18P3	12	59545	0.318129	d937e6d8fe25ae0a1e383245ffcbcecb	Enterococcus		rep_cluster_150	AB206333	MOBP	NC_007594_00036	MPF_T	NC_007594_00029	MOBV	NC_028464	conjugative	AA004	0.06	AA017	0.025
S3P3	12	60162	0.318241	2e5bee51c83b8121b40d27baf25c60ed	Enterococcus		rep_cluster_150	AB206333	MOBP	NC_007594_00036	MPF_T	NC_007594_00029	MOBP	CP021881	conjugative	AA007	0.06	AA017	0.025
S13P3	12	60162	0.318241	2e5bee51c83b8121b40d27baf25c60ed	Enterococcus		rep_cluster_150	AB206333	MOBP	NC_007594_00036	MPF_T	NC_007594_00029	MOBP	CP021881	conjugative	AA005	0.06	AA012	0.025
S17P3	12	60162	0.318241	2e5bee51c83b8121b40d27baf25c60ed	Enterococcus		rep_cluster_150	AB206333	MOBP	NC_007594_00036	MPF_T	NC_007594_00029	MOBP	CP021881	conjugative	AA004	0.06	AA011	0.025
S3P2	2	61182	0.347733	4c2f3c351afa134625be5a3e198e4995	Enterococcus		-	-	-	-	-	-	-	-	non-mobilizable	AA005	0.06	AA015	0.025
S2P3	12	62002	0.320119	b9b604c28c415e4fa59c1a507dde439b	Enterococcus		rep_cluster_150	AB206333	MOBP	NC_007594_00036	MPF_T	NC_007594_00029	MOBV	NC_028464	conjugative	AA007	0.06	AA018	0.025
S6P6	0	66985	0.356229	306e0d1a62290ae42cc2445fb074e598	-		-	-	-	-	-	-	-	-	non-mobilizable	AA002	0.06	AA009	0.025
S18P2	2	77765	0.345528	3a7af393fdf636d8a2eea8645eeec1a5	Enterococcus		-	-	-	-	-	-	-	-	non-mobilizable	AA011	0.06	AA024	0.025
S15P2	2	94427	0.344022	46a070d811650cbc54002094bb76719f	Enterococcus		-	-	-	-	-	-	-	-	non-mobilizable	AA003	0.06	AA016	0.025
S16P2	2	95204	0.342412	855e545dd6665b41fedce8fd4bddb66f	Enterococcus		-	-	-	-	-	-	-	-	non-mobilizable	AA005	0.06	AA016	0.025
S12P2	2	100461	0.344731	01621578a2951ddd0a9eaa9001cc17f1	Enterococcus		-	-	-	-	-	-	-	-	non-mobilizable	AA005	0.06	AA011	0.025
S13P2	2	112114	0.348636	dcbffeb42e626d39e6c6457689622644	Enterococcus		-	-	-	-	-	-	-	-	non-mobilizable	AA003	0.06	AA010	0.025
S17P2	2	127534	0.345163	855b5f34cf843515fc749bc3195ababa	Enterococcus		rep_cluster_185	001274__DQ198088_00024	-	-	-	-	-	-	non-mobilizable	AA001	0.06	AA008	0.025
S11P2	2	127686	0.347658	460538d3f99c97cfcbf201c4485139a8	Enterococcus		-	-	-	-	-	-	-	-	non-mobilizable	AA004	0.06	AA010	0.025
S2P2	2	131119	0.350567	5682c7a6f134e874c12351fcece5fc58	Enterococcus		-	-	-	-	-	-	-	-	non-mobilizable	AA009	0.06	AA020	0.025
S5P2	2	131559	0.346423	0d24b3035906e4d529aaec7b91466fc1	Enterococcus		-	-	-	-	-	-	-	-	non-mobilizable	AA001	0.06	AA007	0.025
S9P2	2	132276	0.351296	0710dd8a6311c682a0b1412546685cca	Enterococcus		-	-	-	-	-	-	-	-	non-mobilizable	AA007	0.06	AA016	0.025
S8P2	2	132339	0.351242	89483b40b8e050d222cbf19023349286	Enterococcus		-	-	-	-	-	-	-	-	non-mobilizable	AA005	0.06	AA013	0.025
S4P2	2	133170	0.350492	bf27da2da008b61098dbb71cb4983add	Enterococcus		rep_cluster_1197,rep_cluster_2146	000484__AB570326_00006,CP006625	MOBP	CP003585_00012	-	-	-	-	mobilizable	AA003	0.06	AA011	0.025
S14P2	2	136264	0.347164	1c71a8cb56fa11427e09bf934c6a28ad	Bacilli		rep_cluster_185	001274__DQ198088_00024	MOBV	NC_022618_00010	-	-	-	-	mobilizable	AA005	0.06	AA012	0.025
S17P1	1	164975	0.352296	8ffb3673f5b386e2e546b0636b06f1ce	Enterococcus		rep_cluster_2351,rep_cluster_893	LC495616_00175,002374__CP004064_00076	MOBP	NC_021995_00038	MPF_T	NC_020208_00096	MOBV	NC_028464	conjugative	AA003	0.06	AA010	0.025
S6P4	1	168289	0.351312	745725df1952deabdf18b92498e67f6f	Enterococcus		rep_cluster_893	002374__CP004064_00076	-	-	-	-	-	-	non-mobilizable	AA006	0.06	AA013	0.025
S15P1	1	169746	0.351054	7d4f59b2ef93c3f9a9340370a75872f8	Enterococcus		rep_cluster_893	002374__CP004064_00076	-	-	-	-	-	-	non-mobilizable	AA008	0.06	AA022	0.025
S3P1	1	184742	0.355252	d600f3869c937ba129cbc7ddc4b013d7	Enterococcus		rep_cluster_2351,rep_cluster_893	LC495616_00175,002374__CP004064_00076	MOBP	NC_021995_00038	MPF_T	NC_020208_00096	MOBV	NC_028464	conjugative	AA006	0.06	AA016	0.025
S13P1	1	185580	0.354871	729a1c123578f0d0ca9ddb30781c2029	Enterococcus		rep_cluster_2351,rep_cluster_893	LC495616_00175,002374__CP004064_00076	MOBP	NC_021995_00038	MPF_T	NC_020208_00096	MOBV	NC_028464	conjugative	AA004	0.06	AA011	0.025
S6P3	2	203060	0.345198	22baaf967590a5ac0dbc94b370baae05	Bacilli		rep_cluster_185,rep_cluster_2351,rep_cluster_943	001274__DQ198088_00024,LC495616_00175,EU370688	MOBV	NC_017023_00004	-	-	MOBV	NC_010716	mobilizable	AA003	0.06	AA010	0.025
S8P1	1	220344	0.354641	cea57b32ffd38f7b2544bffd1dff9901	Enterococcus		rep_cluster_893	002374__CP004064_00076	MOBP	NC_021995_00038	MPF_T	NC_020208_00096	-	-	conjugative	AA004	0.06	AA012	0.025
S9P1	1	220346	0.354615	f1bae8641fb2be30e232cec8600c3397	Enterococcus		rep_cluster_893	002374__CP004064_00076	MOBP	NC_021995_00038	MPF_T	NC_020208_00096	-	-	conjugative	AA006	0.06	AA015	0.025
S5P1	1	220383	0.35461	2974e83c7b8d5a44cf00e80383a81daf	Enterococcus		rep_cluster_893	002374__CP004064_00076	MOBP	NC_021995_00038	MPF_T	NC_020208_00096	-	-	conjugative	AA003	0.06	AA009	0.025
S16P1	1	222075	0.353822	25de490a74f08d60786bd9ed5da5e634	Enterococcus		rep_cluster_893	002374__CP004064_00076	MOBP	NC_021995_00038	MPF_T	NC_020208_00096	-	-	conjugative	AA007	0.06	AA018	0.025
S2P1	1	223417	0.35406	e4795cf7598f0ca33be5558167a58ee8	Enterococcus		rep_cluster_893	002374__CP004064_00076	MOBP	NC_021995_00038	MPF_T	NC_020208_00096	-	-	conjugative	AA006	0.06	AA017	0.025
S18P1	1	229796	0.357056	d01811051a9609253622cb571c69672f	Enterococcus		rep_cluster_893	002374__CP004064_00076	-	-	-	-	-	-	non-mobilizable	AA012	0.06	AA025	0.025
S14P1	1	240002	0.349718	f0221903695c57d58a49a406892b0def	Enterococcus		rep_cluster_893	002374__CP004064_00076	-	-	-	-	-	-	non-mobilizable	AA004	0.06	AA011	0.025
S10P1	1	243379	0.355154	b7eec153ce4c3b30ed8ee21fc18caba9	Enterococcus		rep_cluster_893	002374__CP004064_00076	-	-	-	-	-	-	non-mobilizable	AA004	0.06	AA011	0.025
S7P1	1	245118	0.354409	a46d0c81ee8d632f028c442e2702792c	Enterococcus		rep_cluster_893	002374__CP004064_00076	-	-	-	-	-	-	non-mobilizable	AA004	0.06	AA012	0.025
S19P1	1	245118	0.354393	19f7e01ad65e861804f7d3f1dbd59b38	Enterococcus		rep_cluster_893	002374__CP004064_00076	-	-	-	-	-	-	non-mobilizable	AA003	0.06	AA009	0.025
S1P1	1	246660	0.35478	a42fbb06b1e67e1fb634b4f63621c91d	Enterococcus		rep_cluster_893	002374__CP004064_00076	-	-	-	-	-	-	non-mobilizable	AA005	0.06	AA013	0.025
S12P1	1	249122	0.356444	9f1ac00805ad1435be0fcc82861578ce	Enterococcus		rep_cluster_893	002374__CP004064_00076	MOBP	NC_021995_00038	MPF_T	NC_020208_00096	-	-	conjugative	AA004	0.06	AA010	0.025
S11P1	1	279672	0.355674	9dae277e8c7adfd5f3fa9c932ed0625d	Enterococcus		rep_cluster_893	002374__CP004064_00076	MOBP	NC_021995_00038	MPF_T	NC_020208_00096	-	-	conjugative	AA003	0.06	AA009	0.025
S4P1	1	308611	0.368117	ae8e15084fe0d4a268cab0db088dfcc2	Enterococcus		rep_cluster_893	002374__CP004064_00076	MOBP	NC_021995_00038	MPF_T	NC_020208_00096	-	-	conjugative	AA005	0.06	AA013	0.025
