# Supplementary material for: Genomic characterization of vancomycin-resistant Enterococcus faecium and van-carrying mobile genetic elements in a tertiary hospital in northeastern China
Source: Front Microbiol. 2026 Apr 10;17:1804495. doi: 10.3389/fmicb.2026.1804495 (PMC13106145; doi:10.3389/fmicb.2026.1804495)
Supplement: Supplementary file 5 [file Table_5.xlsx]

## Sheet: Table S5
Table S5. Mash Distance Comparison of Genomic Similarity
query	reference	distance	p_value	shared_hashes
12p	12p	0	0	1000/1000
S10P1	12p	1	1	0/1000
S10P2	12p	0.0581372	0	173/1000
S10P3	12p	1	1	0/1000
S10P4	12p	1	1	0/1000
S10P5	12p	1	1	0/1000
S10P6	12p	1	1	0/1000
S11P1	12p	1	1	0/1000
S11P2	12p	0.1233	6.279999999999999e-280	39/1000
S11P3	12p	1	1	0/1000
S11P4	12p	1	1	0/1000
S11P5	12p	1	1	0/1000
S12P1	12p	1	1	0/1000
S12P2	12p	1	1	0/1000
S12P3	12p	1	1	0/1000
S12P4	12p	1	1	0/1000
S12P5	12p	1	1	0/1000
S13P1	12p	1	1	0/1000
S13P2	12p	1	1	0/1000
S13P3	12p	1	1	0/1000
S13P4	12p	0.295981	9.52e-07	1/1000
S13P5	12p	1	1	0/1000
S13P6	12p	1	1	0/1000
S14P1	12p	1	1	0/1000
S14P2	12p	0.126974	3.26e-257	36/1000
S14P3	12p	1	1	0/1000
S14P4	12p	1	1	0/1000
S14P5	12p	1	1	0/1000
S14P6	12p	1	1	0/1000
S15P10	12p	1	1	0/1000
S15P11	12p	1	1	0/1000
S15P12	12p	1	1	0/1000
S15P13	12p	0.203604	4.82e-52	7/1000
S15P1	12p	1	1	0/1000
S15P2	12p	0.110193	0	52/1000
S15P3	12p	1	1	0/1000
S15P4	12p	0.295981	9.59e-07	1/1000
S15P5	12p	1	1	0/1000
S15P6	12p	1	1	0/1000
S15P7	12p	1	1	0/1000
S15P8	12p	1	1	0/1000
S15P9	12p	1	1	0/1000
S16P10	12p	1	1	0/1000
S16P1	12p	1	1	0/1000
S16P2	12p	1	1	0/1000
S16P3	12p	1	1	0/1000
S16P4	12p	0.04288	0	255/1000
S16P5	12p	1	1	0/1000
S16P6	12p	1	1	0/1000
S16P7	12p	1	1	0/1000
S16P8	12p	1	1	0/1000
S16P9	12p	1	1	0/1000
S17P1	12p	1	1	0/1000
S17P2	12p	1	1	0/1000
S17P3	12p	1	1	0/1000
S17P4	12p	1	1	0/1000
S17P5	12p	1	1	0/1000
S17P6	12p	0.219531	5.02e-34	5/1000
S18P10	12p	1	1	0/1000
S18P11	12p	1	1	0/1000
S18P12	12p	1	1	0/1000
S18P1	12p	1	1	0/1000
S18P2	12p	1	1	0/1000
S18P3	12p	1	1	0/1000
S18P4	12p	1	1	0/1000
S18P5	12p	0.0412845	0	266/1000
S18P6	12p	1	1	0/1000
S18P7	12p	1	1	0/1000
S18P8	12p	1	1	0/1000
S18P9	12p	1	1	0/1000
S19P1	12p	1	1	0/1000
S19P2	12p	0.0762985	0	112/1000
S19P3	12p	1	1	0/1000
S19P4	12p	1	1	0/1000
S19P5	12p	1	1	0/1000
S1P1	12p	1	1	0/1000
S1P2	12p	0.174408	1.68e-88	13/1000
S1P3	12p	0.0171844	0	535/1000
S1P4	12p	1	1	0/1000
S1P5	12p	1	1	0/1000
S1P6	12p	1	1	0/1000
S1P7	12p	1	1	0/1000
S1P8	12p	0.0937829	0	75/1000
S2P10	12p	1	1	0/1000
S2P1	12p	1	1	0/1000
S2P2	12p	0.1233	6.53e-280	39/1000
S2P3	12p	1	1	0/1000
S2P4	12p	1	1	0/1000
S2P5	12p	1	1	0/1000
S2P6	12p	1	1	0/1000
S2P7	12p	1	1	0/1000
S2P8	12p	1	1	0/1000
S2P9	12p	1	1	0/1000
S3P1	12p	1	1	0/1000
S3P2	12p	1	1	0/1000
S3P3	12p	1	1	0/1000
S3P4	12p	1	1	0/1000
S3P5	12p	0.295981	9.52e-07	1/1000
S3P6	12p	1	1	0/1000
S3P7	12p	1	1	0/1000
S3P8	12p	0.219531	5.02e-34	5/1000
S3P9	12p	0.263022	2.64e-14	2/1000
S4P1	12p	1	1	0/1000
S4P2	12p	0.124491	2.4800000000000002e-272	38/1000
S4P3	12p	1	1	0/1000
S4P4	12p	1	1	0/1000
S4P5	12p	1	1	0/1000
S4P6	12p	1	1	0/1000
S4P7	12p	1	1	0/1000
S5P1	12p	1	1	0/1000
S5P2	12p	0.1233	6.56e-280	39/1000
S5P3	12p	1	1	0/1000
S5P4	12p	0.295981	9.71e-07	1/1000
S5P5	12p	1	1	0/1000
S6P1	12p	1	1	0/1000
S6P2	12p	1	1	0/1000
S6P3	12p	0.132399	5.41e-227	32/1000
S6P4	12p	1	1	0/1000
S6P5	12p	1	1	0/1000
S6P6	12p	1	1	0/1000
S7P1	12p	1	1	0/1000
S7P2	12p	0.0762985	0	112/1000
S7P3	12p	1	1	0/1000
S7P4	12p	1	1	0/1000
S7P5	12p	1	1	0/1000
S7P6	12p	1	1	0/1000
S7P7	12p	1	1	0/1000
S8P1	12p	1	1	0/1000
S8P2	12p	0.1233	6.619999999999999e-280	39/1000
S8P3	12p	1	1	0/1000
S8P4	12p	1	1	0/1000
S8P5	12p	1	1	0/1000
S8P6	12p	1	1	0/1000
S8P7	12p	1	1	0/1000
S9P1	12p	1	1	0/1000
S9P2	12p	0.1233	6.61e-280	39/1000
S9P3	12p	1	1	0/1000
S9P4	12p	1	1	0/1000
S9P5	12p	1	1	0/1000
S9P6	12p	1	1	0/1000
S9P7	12p	1	1	0/1000
S9P8	12p	1	1	0/1000
12p	S10P1	1	1	0/1000
S10P1	S10P1	0	0	1000/1000
S10P2	S10P1	0.164662	1.5800000000000002e-97	16/1000
S10P3	S10P1	1	1	0/1000
S10P4	S10P1	1	1	0/1000
S10P5	S10P1	1	1	0/1000
S10P6	S10P1	1	1	0/1000
S11P1	S10P1	0.0263945	0	403/1000
S11P2	S10P1	0.174408	6.430000000000001e-72	13/1000
S11P3	S10P1	1	1	0/1000
S11P4	S10P1	1	1	0/1000
S11P5	S10P1	1	1	0/1000
S12P1	S10P1	0.0206797	0	479/1000
S12P2	S10P1	0.178173	6.239999999999999e-67	12/1000
S12P3	S10P1	1	1	0/1000
S12P4	S10P1	1	1	0/1000
S12P5	S10P1	1	1	0/1000
S13P1	S10P1	0.023602	0	438/1000
S13P2	S10P1	0.203604	9.58e-38	7/1000
S13P3	S10P1	1	1	0/1000
S13P4	S10P1	0.161822	7.72e-105	17/1000
S13P5	S10P1	0.186761	2.3100000000000002e-65	10/1000
S13P6	S10P1	1	1	0/1000
S14P1	S10P1	0.0371871	0	297/1000
S14P2	S10P1	0.159146	3.1e-101	18/1000
S14P3	S10P1	1	1	0/1000
S14P4	S10P1	1	1	0/1000
S14P5	S10P1	1	1	0/1000
S14P6	S10P1	1	1	0/1000
S15P10	S10P1	1	1	0/1000
S15P11	S10P1	1	1	0/1000
S15P12	S10P1	1	1	0/1000
S15P13	S10P1	1	1	0/1000
S15P1	S10P1	0.0242917	0	429/1000
S15P2	S10P1	0.159146	3.44e-103	18/1000
S15P3	S10P1	1	1	0/1000
S15P4	S10P1	0.197292	2.52e-47	8/1000
S15P5	S10P1	0.109331	0	53/1000
S15P6	S10P1	1	1	0/1000
S15P7	S10P1	1	1	0/1000
S15P8	S10P1	1	1	0/1000
S15P9	S10P1	0.191731	1.36e-62	9/1000
S16P10	S10P1	1	1	0/1000
S16P1	S10P1	0.0319897	0	343/1000
S16P2	S10P1	0.174408	4.6500000000000005e-73	13/1000
S16P3	S10P1	0.210897	3.31e-34	6/1000
S16P4	S10P1	0.191731	1.0199999999999998e-54	9/1000
S16P5	S10P1	1	1	0/1000
S16P6	S10P1	1	1	0/1000
S16P7	S10P1	1	1	0/1000
S16P8	S10P1	1	1	0/1000
S16P9	S10P1	1	1	0/1000
S17P1	S10P1	0.0344723	0	320/1000
S17P2	S10P1	0.182269	2.81e-60	11/1000
S17P3	S10P1	1	1	0/1000
S17P4	S10P1	0.186761	2.3100000000000002e-65	10/1000
S17P5	S10P1	1	1	0/1000
S17P6	S10P1	1	1	0/1000
S18P10	S10P1	1	1	0/1000
S18P11	S10P1	1	1	0/1000
S18P12	S10P1	1	1	0/1000
S18P1	S10P1	0.0525139	0	199/1000
S18P2	S10P1	0.170926	6.3000000000000004e-80	14/1000
S18P3	S10P1	0.243761	2.14e-16	3/1000
S18P4	S10P1	0.197292	4.63e-47	8/1000
S18P5	S10P1	0.186761	3.0699999999999997e-61	10/1000
S18P6	S10P1	1	1	0/1000
S18P7	S10P1	1	1	0/1000
S18P8	S10P1	1	1	0/1000
S18P9	S10P1	1	1	0/1000
S19P1	S10P1	0.000264084	0	989/1000
S19P2	S10P1	0.133864	1.09e-190	31/1000
S19P3	S10P1	1	1	0/1000
S19P4	S10P1	1	1	0/1000
S19P5	S10P1	1	1	0/1000
S1P1	S10P1	0.000312573	0	987/1000
S1P2	S10P1	0.140258	1.79e-166	27/1000
S1P3	S10P1	0.197292	1.65e-51	8/1000
S1P4	S10P1	1	1	0/1000
S1P5	S10P1	1	1	0/1000
S1P6	S10P1	1	1	0/1000
S1P7	S10P1	1	1	0/1000
S1P8	S10P1	1	1	0/1000
S2P10	S10P1	1	1	0/1000
S2P1	S10P1	0.0319897	0	343/1000
S2P2	S10P1	0.174408	8.05e-72	13/1000
S2P3	S10P1	1	1	0/1000
S2P4	S10P1	0.210897	3.31e-34	6/1000
S2P5	S10P1	1	1	0/1000
S2P6	S10P1	1	1	0/1000
S2P7	S10P1	1	1	0/1000
S2P8	S10P1	1	1	0/1000
S2P9	S10P1	1	1	0/1000
S3P1	S10P1	0.0237537	0	436/1000
S3P2	S10P1	0.197292	5.619999999999999e-45	8/1000
S3P3	S10P1	1	1	0/1000
S3P4	S10P1	1	1	0/1000
S3P5	S10P1	0.161822	7.72e-105	17/1000
S3P6	S10P1	0.186761	2.3100000000000002e-65	10/1000
S3P7	S10P1	1	1	0/1000
S3P8	S10P1	1	1	0/1000
S3P9	S10P1	0.203604	3.14e-50	7/1000
S4P1	S10P1	0.0252411	0	417/1000
S4P2	S10P1	0.182269	3.82e-60	11/1000
S4P3	S10P1	0.154223	2.7200000000000003e-121	20/1000
S4P4	S10P1	1	1	0/1000
S4P5	S10P1	1	1	0/1000
S4P6	S10P1	1	1	0/1000
S4P7	S10P1	0.23011	9.88e-28	4/1000
S5P1	S10P1	0.032829	0	335/1000
S5P2	S10P1	0.174408	8.28e-72	13/1000
S5P3	S10P1	1	1	0/1000
S5P4	S10P1	0.197292	4.8e-47	8/1000
S5P5	S10P1	1	1	0/1000
S6P1	S10P1	1	1	0/1000
S6P2	S10P1	0.1233	5.61e-258	39/1000
S6P3	S10P1	0.161822	1.6e-93	17/1000
S6P4	S10P1	0.0236777	0	437/1000
S6P5	S10P1	1	1	0/1000
S6P6	S10P1	0.182269	1.67e-62	11/1000
S7P1	S10P1	0.000167546	0	993/1000
S7P2	S10P1	0.133864	2.4999999999999997e-190	31/1000
S7P3	S10P1	1	1	0/1000
S7P4	S10P1	1	1	0/1000
S7P5	S10P1	1	1	0/1000
S7P6	S10P1	1	1	0/1000
S7P7	S10P1	1	1	0/1000
S8P1	S10P1	0.0319897	0	343/1000
S8P2	S10P1	0.174408	8.7e-72	13/1000
S8P3	S10P1	0.210897	3.31e-34	6/1000
S8P4	S10P1	1	1	0/1000
S8P5	S10P1	1	1	0/1000
S8P6	S10P1	1	1	0/1000
S8P7	S10P1	1	1	0/1000
S9P1	S10P1	0.0319897	0	343/1000
S9P2	S10P1	0.174408	8.670000000000001e-72	13/1000
S9P3	S10P1	0.210897	3.31e-34	6/1000
S9P4	S10P1	1	1	0/1000
S9P5	S10P1	1	1	0/1000
S9P6	S10P1	1	1	0/1000
S9P7	S10P1	1	1	0/1000
S9P8	S10P1	1	1	0/1000
12p	S10P2	0.0581372	0	173/1000
S10P1	S10P2	0.164662	1.5800000000000002e-97	16/1000
S10P2	S10P2	0	0	1000/1000
S10P3	S10P2	1	1	0/1000
S10P4	S10P2	0.23011	7.64e-26	4/1000
S10P5	S10P2	1	1	0/1000
S10P6	S10P2	1	1	0/1000
S11P1	S10P2	0.164662	1.99e-97	16/1000
S11P2	S10P2	0.0677629	0	137/1000
S11P3	S10P2	1	1	0/1000
S11P4	S10P2	1	1	0/1000
S11P5	S10P2	0.0843302	0	93/1000
S12P1	S10P2	0.197292	4.750000000000001e-47	8/1000
S12P2	S10P2	0.104495	0	59/1000
S12P3	S10P2	1	1	0/1000
S12P4	S10P2	1	1	0/1000
S12P5	S10P2	1	1	0/1000
S13P1	S10P2	0.13538	3.29e-190	30/1000
S13P2	S10P2	0.0838645	0	94/1000
S13P3	S10P2	0.178173	1.62e-73	12/1000
S13P4	S10P2	0.059819	0	166/1000
S13P5	S10P2	0.111073	0	51/1000
S13P6	S10P2	0.23011	7.64e-26	4/1000
S14P1	S10P2	0.164662	1.5400000000000001e-97	16/1000
S14P2	S10P2	0.0608169	0	162/1000
S14P3	S10P2	1	1	0/1000
S14P4	S10P2	1	1	0/1000
S14P5	S10P2	0.23011	7.64e-26	4/1000
S14P6	S10P2	1	1	0/1000
S15P10	S10P2	1	1	0/1000
S15P11	S10P2	1	1	0/1000
S15P12	S10P2	1	1	0/1000
S15P13	S10P2	0.140258	4.4200000000000004e-211	27/1000
S15P1	S10P2	0.167688	2.08e-91	15/1000
S15P2	S10P2	0.064825	0	147/1000
S15P3	S10P2	1	1	0/1000
S15P4	S10P2	0.0331502	0	332/1000
S15P5	S10P2	1	1	0/1000
S15P6	S10P2	1	1	0/1000
S15P7	S10P2	0.23011	7.68e-26	4/1000
S15P8	S10P2	0.0706202	0	128/1000
S15P9	S10P2	0.0838645	0	94/1000
S16P10	S10P2	0.0843302	0	93/1000
S16P1	S10P2	0.174408	2.12e-78	13/1000
S16P2	S10P2	0.108487	0	54/1000
S16P3	S10P2	1	1	0/1000
S16P4	S10P2	0.0208145	0	477/1000
S16P5	S10P2	0.191731	5.0200000000000004e-57	9/1000
S16P6	S10P2	1	1	0/1000
S16P7	S10P2	0.23011	7.64e-26	4/1000
S16P8	S10P2	1	1	0/1000
S16P9	S10P2	1	1	0/1000
S17P1	S10P2	0.130979	1.0600000000000002e-210	33/1000
S17P2	S10P2	0.0759181	0	113/1000
S17P3	S10P2	0.178173	1.62e-73	12/1000
S17P4	S10P2	0.11197	0	50/1000
S17P5	S10P2	0.23011	7.64e-26	4/1000
S17P6	S10P2	0.145727	9.17e-169	24/1000
S18P10	S10P2	1	1	0/1000
S18P11	S10P2	0.0848014	0	92/1000
S18P12	S10P2	1	1	0/1000
S18P1	S10P2	0.174408	2.24e-78	13/1000
S18P2	S10P2	0.104495	0	59/1000
S18P3	S10P2	0.243761	1.57e-17	3/1000
S18P4	S10P2	0.130979	3.12e-218	33/1000
S18P5	S10P2	0.0198862	0	491/1000
S18P6	S10P2	1	1	0/1000
S18P7	S10P2	1	1	0/1000
S18P8	S10P2	1	1	0/1000
S18P9	S10P2	1	1	0/1000
S19P1	S10P2	0.164662	1.6000000000000002e-97	16/1000
S19P2	S10P2	0.0129198	0	616/1000
S19P3	S10P2	1	1	0/1000
S19P4	S10P2	1	1	0/1000
S19P5	S10P2	0.23011	7.64e-26	4/1000
S1P1	S10P2	0.164662	1.6200000000000002e-97	16/1000
S1P2	S10P2	0.0187432	0	509/1000
S1P3	S10P2	0.0378117	0	292/1000
S1P4	S10P2	1	1	0/1000
S1P5	S10P2	0.23011	7.64e-26	4/1000
S1P6	S10P2	1	1	0/1000
S1P7	S10P2	1	1	0/1000
S1P8	S10P2	0.0903831	0	81/1000
S2P10	S10P2	1	1	0/1000
S2P1	S10P2	0.174408	2.14e-78	13/1000
S2P2	S10P2	0.0674584	0	138/1000
S2P3	S10P2	0.243761	1.63e-17	3/1000
S2P4	S10P2	1	1	0/1000
S2P5	S10P2	1	1	0/1000
S2P6	S10P2	0.23011	7.64e-26	4/1000
S2P7	S10P2	1	1	0/1000
S2P8	S10P2	1	1	0/1000
S2P9	S10P2	0.0843302	0	93/1000
S3P1	S10P2	0.13538	3.23e-190	30/1000
S3P2	S10P2	0.0659724	0	143/1000
S3P3	S10P2	0.178173	1.62e-73	12/1000
S3P4	S10P2	0.164662	1.2400000000000001e-100	16/1000
S3P5	S10P2	0.059819	0	166/1000
S3P6	S10P2	0.111073	0	51/1000
S3P7	S10P2	0.23011	7.64e-26	4/1000
S3P8	S10P2	0.145727	9.17e-169	24/1000
S3P9	S10P2	1	1	0/1000
S4P1	S10P2	0.164662	2.3000000000000002e-97	16/1000
S4P2	S10P2	0.0706202	0	128/1000
S4P3	S10P2	0.0723061	0	123/1000
S4P4	S10P2	1	1	0/1000
S4P5	S10P2	1	1	0/1000
S4P6	S10P2	1	1	0/1000
S4P7	S10P2	1	1	0/1000
S5P1	S10P2	0.174408	2.1e-78	13/1000
S5P2	S10P2	0.0671564	0	139/1000
S5P3	S10P2	1	1	0/1000
S5P4	S10P2	0.0693234	0	132/1000
S5P5	S10P2	1	1	0/1000
S6P1	S10P2	1	1	0/1000
S6P2	S10P2	1	1	0/1000
S6P3	S10P2	0.064825	0	147/1000
S6P4	S10P2	0.164662	7.32e-98	16/1000
S6P5	S10P2	1	1	0/1000
S6P6	S10P2	1	1	0/1000
S7P1	S10P2	0.164662	1.6000000000000002e-97	16/1000
S7P2	S10P2	0.0129677	0	615/1000
S7P3	S10P2	1	1	0/1000
S7P4	S10P2	1	1	0/1000
S7P5	S10P2	0.23011	7.62e-26	4/1000
S7P6	S10P2	1	1	0/1000
S7P7	S10P2	1	1	0/1000
S8P1	S10P2	0.174408	2.1e-78	13/1000
S8P2	S10P2	0.0674584	0	138/1000
S8P3	S10P2	1	1	0/1000
S8P4	S10P2	1	1	0/1000
S8P5	S10P2	0.23011	7.64e-26	4/1000
S8P6	S10P2	1	1	0/1000
S8P7	S10P2	1	1	0/1000
S9P1	S10P2	0.174408	2.1e-78	13/1000
S9P2	S10P2	0.0674584	0	138/1000
S9P3	S10P2	1	1	0/1000
S9P4	S10P2	1	1	0/1000
S9P5	S10P2	0.23011	7.64e-26	4/1000
S9P6	S10P2	1	1	0/1000
S9P7	S10P2	1	1	0/1000
S9P8	S10P2	1	1	0/1000
12p	S10P3	1	1	0/1000
S10P1	S10P3	1	1	0/1000
S10P2	S10P3	1	1	0/1000
S10P3	S10P3	0	0	1000/1000
S10P4	S10P3	0.0567566	0	179/1000
S10P5	S10P3	0.178173	2.17e-83	12/1000
S10P6	S10P3	0.161822	6.9900000000000005e-121	17/1000
S11P1	S10P3	1	1	0/1000
S11P2	S10P3	1	1	0/1000
S11P3	S10P3	0.00144387	0	942/1000
S11P4	S10P3	0.178173	2.53e-83	12/1000
S11P5	S10P3	1	1	0/1000
S12P1	S10P3	1	1	0/1000
S12P2	S10P3	1	1	0/1000
S12P3	S10P3	0.000780658	0	968/1000
S12P4	S10P3	0.263022	2.13e-13	2/1000
S12P5	S10P3	0.167688	2.8099999999999998e-106	15/1000
S13P1	S10P3	1	1	0/1000
S13P2	S10P3	1	1	0/1000
S13P3	S10P3	1	1	0/1000
S13P4	S10P3	1	1	0/1000
S13P5	S10P3	0.0762985	0	112/1000
S13P6	S10P3	0.0733545	0	120/1000
S14P1	S10P3	1	1	0/1000
S14P2	S10P3	1	1	0/1000
S14P3	S10P3	1	1	0/1000
S14P4	S10P3	0.00134007	0	946/1000
S14P5	S10P3	0.0733545	0	120/1000
S14P6	S10P3	0.182269	4.41e-76	11/1000
S15P10	S10P3	1	1	0/1000
S15P11	S10P3	1	1	0/1000
S15P12	S10P3	1	1	0/1000
S15P13	S10P3	1	1	0/1000
S15P1	S10P3	1	1	0/1000
S15P2	S10P3	1	1	0/1000
S15P3	S10P3	1	1	0/1000
S15P4	S10P3	1	1	0/1000
S15P5	S10P3	1	1	0/1000
S15P6	S10P3	0.000532603	0	978/1000
S15P7	S10P3	0.0523149	0	200/1000
S15P8	S10P3	1	1	0/1000
S15P9	S10P3	1	1	0/1000
S16P10	S10P3	1	1	0/1000
S16P1	S10P3	1	1	0/1000
S16P2	S10P3	1	1	0/1000
S16P3	S10P3	1	1	0/1000
S16P4	S10P3	1	1	0/1000
S16P5	S10P3	1	1	0/1000
S16P6	S10P3	0.00075568	0	969/1000
S16P7	S10P3	0.0730018	0	121/1000
S16P8	S10P3	0.263022	2.13e-13	2/1000
S16P9	S10P3	0.167688	2.8099999999999998e-106	15/1000
S17P1	S10P3	1	1	0/1000
S17P2	S10P3	1	1	0/1000
S17P3	S10P3	1	1	0/1000
S17P4	S10P3	0.0762985	0	112/1000
S17P5	S10P3	0.0733545	0	120/1000
S17P6	S10P3	1	1	0/1000
S18P10	S10P3	1	1	0/1000
S18P11	S10P3	1	1	0/1000
S18P12	S10P3	1	1	0/1000
S18P1	S10P3	1	1	0/1000
S18P2	S10P3	1	1	0/1000
S18P3	S10P3	1	1	0/1000
S18P4	S10P3	1	1	0/1000
S18P5	S10P3	1	1	0/1000
S18P6	S10P3	0.00146992	0	941/1000
S18P7	S10P3	0.263022	2.13e-13	2/1000
S18P8	S10P3	1	1	0/1000
S18P9	S10P3	0.197292	7.340000000000001e-56	8/1000
S19P1	S10P3	1	1	0/1000
S19P2	S10P3	1	1	0/1000
S19P3	S10P3	0.170926	2.47e-96	14/1000
S19P4	S10P3	0.000119496	0	995/1000
S19P5	S10P3	0.0567566	0	179/1000
S1P1	S10P3	1	1	0/1000
S1P2	S10P3	1	1	0/1000
S1P3	S10P3	1	1	0/1000
S1P4	S10P3	0.000239895	0	990/1000
S1P5	S10P3	0.0567566	0	179/1000
S1P6	S10P3	0.178173	2.17e-83	12/1000
S1P7	S10P3	0.161822	6.9900000000000005e-121	17/1000
S1P8	S10P3	1	1	0/1000
S2P10	S10P3	1	1	0/1000
S2P1	S10P3	1	1	0/1000
S2P2	S10P3	1	1	0/1000
S2P3	S10P3	1	1	0/1000
S2P4	S10P3	1	1	0/1000
S2P5	S10P3	0.000855821	0	965/1000
S2P6	S10P3	0.0730018	0	121/1000
S2P7	S10P3	0.167688	2.8099999999999998e-106	15/1000
S2P8	S10P3	1	1	0/1000
S2P9	S10P3	1	1	0/1000
S3P1	S10P3	1	1	0/1000
S3P2	S10P3	1	1	0/1000
S3P3	S10P3	1	1	0/1000
S3P4	S10P3	1	1	0/1000
S3P5	S10P3	1	1	0/1000
S3P6	S10P3	0.0762985	0	112/1000
S3P7	S10P3	0.0733545	0	120/1000
S3P8	S10P3	1	1	0/1000
S3P9	S10P3	1	1	0/1000
S4P1	S10P3	1	1	0/1000
S4P2	S10P3	0.170926	8.45e-94	14/1000
S4P3	S10P3	0.138572	9.07e-196	28/1000
S4P4	S10P3	1	1	0/1000
S4P5	S10P3	0.167688	1.47e-105	15/1000
S4P6	S10P3	0.263022	2.13e-13	2/1000
S4P7	S10P3	1	1	0/1000
S5P1	S10P3	1	1	0/1000
S5P2	S10P3	1	1	0/1000
S5P3	S10P3	1	1	0/1000
S5P4	S10P3	1	1	0/1000
S5P5	S10P3	0.052117	0	201/1000
S6P1	S10P3	1	1	0/1000
S6P2	S10P3	1	1	0/1000
S6P3	S10P3	1	1	0/1000
S6P4	S10P3	1	1	0/1000
S6P5	S10P3	1	1	0/1000
S6P6	S10P3	1	1	0/1000
S7P1	S10P3	1	1	0/1000
S7P2	S10P3	1	1	0/1000
S7P3	S10P3	1	1	0/1000
S7P4	S10P3	0.000385581	0	984/1000
S7P5	S10P3	0.0424367	0	258/1000
S7P6	S10P3	0.178173	2.17e-83	12/1000
S7P7	S10P3	0.161822	6.9900000000000005e-121	17/1000
S8P1	S10P3	1	1	0/1000
S8P2	S10P3	1	1	0/1000
S8P3	S10P3	1	1	0/1000
S8P4	S10P3	0.000385581	0	984/1000
S8P5	S10P3	0.0730018	0	121/1000
S8P6	S10P3	0.167688	2.8099999999999998e-106	15/1000
S8P7	S10P3	1	1	0/1000
S9P1	S10P3	1	1	0/1000
S9P2	S10P3	1	1	0/1000
S9P3	S10P3	1	1	0/1000
S9P4	S10P3	0.000385581	0	984/1000
S9P5	S10P3	0.0730018	0	121/1000
S9P6	S10P3	0.167688	2.8099999999999998e-106	15/1000
S9P7	S10P3	1	1	0/1000
S9P8	S10P3	1	1	0/1000
12p	S10P4	1	1	0/1000
S10P1	S10P4	1	1	0/1000
S10P2	S10P4	0.23011	7.64e-26	4/1000
S10P3	S10P4	0.0567566	0	179/1000
S10P4	S10P4	0	0	1000/1000
S10P5	S10P4	0.159146	1.31e-127	18/1000
S10P6	S10P4	0.174408	2.57e-91	13/1000
S11P1	S10P4	1	1	0/1000
S11P2	S10P4	1	1	0/1000
S11P3	S10P4	0.0563082	0	181/1000
S11P4	S10P4	0.151946	6.38e-150	21/1000
S11P5	S10P4	1	1	0/1000
S12P1	S10P4	1	1	0/1000
S12P2	S10P4	1	1	0/1000
S12P3	S10P4	0.056983	0	178/1000
S12P4	S10P4	0.263022	2.09e-13	2/1000
S12P5	S10P4	0.178173	3.42e-84	12/1000
S13P1	S10P4	1	1	0/1000
S13P2	S10P4	1	1	0/1000
S13P3	S10P4	1	1	0/1000
S13P4	S10P4	1	1	0/1000
S13P5	S10P4	0.197292	2.41e-54	8/1000
S13P6	S10P4	0.00473708	0	827/1000
S14P1	S10P4	1	1	0/1000
S14P2	S10P4	1	1	0/1000
S14P3	S10P4	1	1	0/1000
S14P4	S10P4	0.0565317	0	180/1000
S14P5	S10P4	0.00486359	0	823/1000
S14P6	S10P4	0.149777	1.9600000000000003e-157	22/1000
S15P10	S10P4	1	1	0/1000
S15P11	S10P4	1	1	0/1000
S15P12	S10P4	1	1	0/1000
S15P13	S10P4	1	1	0/1000
S15P1	S10P4	1	1	0/1000
S15P2	S10P4	1	1	0/1000
S15P3	S10P4	1	1	0/1000
S15P4	S10P4	1	1	0/1000
S15P5	S10P4	1	1	0/1000
S15P6	S10P4	0.0565317	0	180/1000
S15P7	S10P4	0.0113086	0	651/1000
S15P8	S10P4	1	1	0/1000
S15P9	S10P4	1	1	0/1000
S16P10	S10P4	1	1	0/1000
S16P1	S10P4	1	1	0/1000
S16P2	S10P4	1	1	0/1000
S16P3	S10P4	1	1	0/1000
S16P4	S10P4	1	1	0/1000
S16P5	S10P4	1	1	0/1000
S16P6	S10P4	0.056983	0	178/1000
S16P7	S10P4	0.00458019	0	832/1000
S16P8	S10P4	0.263022	2.09e-13	2/1000
S16P9	S10P4	0.178173	3.42e-84	12/1000
S17P1	S10P4	1	1	0/1000
S17P2	S10P4	1	1	0/1000
S17P3	S10P4	1	1	0/1000
S17P4	S10P4	0.197292	2.41e-54	8/1000
S17P5	S10P4	0.00473708	0	827/1000
S17P6	S10P4	1	1	0/1000
S18P10	S10P4	1	1	0/1000
S18P11	S10P4	1	1	0/1000
S18P12	S10P4	1	1	0/1000
S18P1	S10P4	1	1	0/1000
S18P2	S10P4	0.295981	1.3e-06	1/1000
S18P3	S10P4	1	1	0/1000
S18P4	S10P4	1	1	0/1000
S18P5	S10P4	1	1	0/1000
S18P6	S10P4	0.0563082	0	181/1000
S18P7	S10P4	0.263022	2.09e-13	2/1000
S18P8	S10P4	1	1	0/1000
S18P9	S10P4	0.197292	6.94e-56	8/1000
S19P1	S10P4	1	1	0/1000
S19P2	S10P4	0.243761	3.24e-19	3/1000
S19P3	S10P4	0.161822	3.3900000000000002e-118	17/1000
S19P4	S10P4	0.0560862	0	182/1000
S19P5	S10P4	0	0	1000/1000
S1P1	S10P4	1	1	0/1000
S1P2	S10P4	0.243761	3.03e-19	3/1000
S1P3	S10P4	0.210897	3.06e-40	6/1000
S1P4	S10P4	0.0567566	0	179/1000
S1P5	S10P4	0	0	1000/1000
S1P6	S10P4	0.159146	1.31e-127	18/1000
S1P7	S10P4	0.174408	2.57e-91	13/1000
S1P8	S10P4	1	1	0/1000
S2P10	S10P4	1	1	0/1000
S2P1	S10P4	1	1	0/1000
S2P2	S10P4	1	1	0/1000
S2P3	S10P4	1	1	0/1000
S2P4	S10P4	1	1	0/1000
S2P5	S10P4	0.056983	0	178/1000
S2P6	S10P4	0.00458019	0	832/1000
S2P7	S10P4	0.178173	3.42e-84	12/1000
S2P8	S10P4	1	1	0/1000
S2P9	S10P4	1	1	0/1000
S3P1	S10P4	1	1	0/1000
S3P2	S10P4	1	1	0/1000
S3P3	S10P4	1	1	0/1000
S3P4	S10P4	1	1	0/1000
S3P5	S10P4	1	1	0/1000
S3P6	S10P4	0.197292	2.41e-54	8/1000
S3P7	S10P4	0.00473708	0	827/1000
S3P8	S10P4	1	1	0/1000
S3P9	S10P4	1	1	0/1000
S4P1	S10P4	1	1	0/1000
S4P2	S10P4	0.115759	0	46/1000
S4P3	S10P4	0.0653942	0	145/1000
S4P4	S10P4	1	1	0/1000
S4P5	S10P4	0.167688	1.27e-105	15/1000
S4P6	S10P4	0.263022	2.09e-13	2/1000
S4P7	S10P4	1	1	0/1000
S5P1	S10P4	1	1	0/1000
S5P2	S10P4	0.295981	1.34e-06	1/1000
S5P3	S10P4	1	1	0/1000
S5P4	S10P4	1	1	0/1000
S5P5	S10P4	0.140258	8.419999999999999e-197	27/1000
S6P1	S10P4	1	1	0/1000
S6P2	S10P4	1	1	0/1000
S6P3	S10P4	1	1	0/1000
S6P4	S10P4	1	1	0/1000
S6P5	S10P4	1	1	0/1000
S6P6	S10P4	1	1	0/1000
S7P1	S10P4	1	1	0/1000
S7P2	S10P4	0.243761	3.27e-19	3/1000
S7P3	S10P4	1	1	0/1000
S7P4	S10P4	0.0547827	0	188/1000
S7P5	S10P4	0.00617965	0	783/1000
S7P6	S10P4	0.159146	1.31e-127	18/1000
S7P7	S10P4	0.174408	2.57e-91	13/1000
S8P1	S10P4	1	1	0/1000
S8P2	S10P4	1	1	0/1000
S8P3	S10P4	1	1	0/1000
S8P4	S10P4	0.0574401	0	176/1000
S8P5	S10P4	0.00458019	0	832/1000
S8P6	S10P4	0.178173	3.42e-84	12/1000
S8P7	S10P4	1	1	0/1000
S9P1	S10P4	1	1	0/1000
S9P2	S10P4	1	1	0/1000
S9P3	S10P4	1	1	0/1000
S9P4	S10P4	0.0574401	0	176/1000
S9P5	S10P4	0.00458019	0	832/1000
S9P6	S10P4	0.178173	3.42e-84	12/1000
S9P7	S10P4	1	1	0/1000
S9P8	S10P4	1	1	0/1000
12p	S10P5	1	1	0/1000
S10P1	S10P5	1	1	0/1000
S10P2	S10P5	1	1	0/1000
S10P3	S10P5	0.178173	2.17e-83	12/1000
S10P4	S10P5	0.159146	1.31e-127	18/1000
S10P5	S10P5	0	0	1000/1000
S10P6	S10P5	0.13538	4.56e-220	30/1000
S11P1	S10P5	1	1	0/1000
S11P2	S10P5	1	1	0/1000
S11P3	S10P5	0.178173	2.17e-83	12/1000
S11P4	S10P5	0.0545702	0	189/1000
S11P5	S10P5	1	1	0/1000
S12P1	S10P5	1	1	0/1000
S12P2	S10P5	1	1	0/1000
S12P3	S10P5	0.178173	2.17e-83	12/1000
S12P4	S10P5	0.263022	1.97e-13	2/1000
S12P5	S10P5	0.156619	1.8199999999999998e-136	19/1000
S13P1	S10P5	1	1	0/1000
S13P2	S10P5	1	1	0/1000
S13P3	S10P5	1	1	0/1000
S13P4	S10P5	0.23011	5.7e-26	4/1000
S13P5	S10P5	0.149777	6.06e-157	22/1000
S13P6	S10P5	0.159146	1.31e-127	18/1000
S14P1	S10P5	1	1	0/1000
S14P2	S10P5	1	1	0/1000
S14P3	S10P5	1	1	0/1000
S14P4	S10P5	0.178173	2.17e-83	12/1000
S14P5	S10P5	0.159146	1.31e-127	18/1000
S14P6	S10P5	0.0543589	0	190/1000
S15P10	S10P5	1	1	0/1000
S15P11	S10P5	1	1	0/1000
S15P12	S10P5	1	1	0/1000
S15P13	S10P5	1	1	0/1000
S15P1	S10P5	1	1	0/1000
S15P2	S10P5	1	1	0/1000
S15P3	S10P5	1	1	0/1000
S15P4	S10P5	1	1	0/1000
S15P5	S10P5	1	1	0/1000
S15P6	S10P5	0.178173	2.17e-83	12/1000
S15P7	S10P5	0.159146	1.33e-127	18/1000
S15P8	S10P5	1	1	0/1000
S15P9	S10P5	1	1	0/1000
S16P10	S10P5	1	1	0/1000
S16P1	S10P5	1	1	0/1000
S16P2	S10P5	1	1	0/1000
S16P3	S10P5	1	1	0/1000
S16P4	S10P5	1	1	0/1000
S16P5	S10P5	1	1	0/1000
S16P6	S10P5	0.178173	2.17e-83	12/1000
S16P7	S10P5	0.159146	1.31e-127	18/1000
S16P8	S10P5	0.263022	1.97e-13	2/1000
S16P9	S10P5	0.156619	1.8199999999999998e-136	19/1000
S17P1	S10P5	1	1	0/1000
S17P2	S10P5	1	1	0/1000
S17P3	S10P5	1	1	0/1000
S17P4	S10P5	0.149777	6.06e-157	22/1000
S17P5	S10P5	0.159146	1.31e-127	18/1000
S17P6	S10P5	1	1	0/1000
S18P10	S10P5	1	1	0/1000
S18P11	S10P5	1	1	0/1000
S18P12	S10P5	1	1	0/1000
S18P1	S10P5	1	1	0/1000
S18P2	S10P5	1	1	0/1000
S18P3	S10P5	1	1	0/1000
S18P4	S10P5	1	1	0/1000
S18P5	S10P5	1	1	0/1000
S18P6	S10P5	0.178173	2.17e-83	12/1000
S18P7	S10P5	0.263022	1.97e-13	2/1000
S18P8	S10P5	1	1	0/1000
S18P9	S10P5	0.178173	2.34e-85	12/1000
S19P1	S10P5	1	1	0/1000
S19P2	S10P5	1	1	0/1000
S19P3	S10P5	0.015943	0	557/1000
S19P4	S10P5	0.178173	2.17e-83	12/1000
S19P5	S10P5	0.159146	1.31e-127	18/1000
S1P1	S10P5	1	1	0/1000
S1P2	S10P5	1	1	0/1000
S1P3	S10P5	1	1	0/1000
S1P4	S10P5	0.178173	2.17e-83	12/1000
S1P5	S10P5	0.159146	1.31e-127	18/1000
S1P6	S10P5	0	0	1000/1000
S1P7	S10P5	0.13538	4.56e-220	30/1000
S1P8	S10P5	1	1	0/1000
S2P10	S10P5	1	1	0/1000
S2P1	S10P5	1	1	0/1000
S2P2	S10P5	1	1	0/1000
S2P3	S10P5	1	1	0/1000
S2P4	S10P5	1	1	0/1000
S2P5	S10P5	0.178173	2.17e-83	12/1000
S2P6	S10P5	0.159146	1.31e-127	18/1000
S2P7	S10P5	0.156619	1.8199999999999998e-136	19/1000
S2P8	S10P5	1	1	0/1000
S2P9	S10P5	1	1	0/1000
S3P1	S10P5	1	1	0/1000
S3P2	S10P5	1	1	0/1000
S3P3	S10P5	1	1	0/1000
S3P4	S10P5	1	1	0/1000
S3P5	S10P5	0.243761	2.11e-19	3/1000
S3P6	S10P5	0.149777	6.06e-157	22/1000
S3P7	S10P5	0.159146	1.31e-127	18/1000
S3P8	S10P5	1	1	0/1000
S3P9	S10P5	1	1	0/1000
S4P1	S10P5	1	1	0/1000
S4P2	S10P5	0.295981	1.27e-06	1/1000
S4P3	S10P5	0.23011	7.35e-26	4/1000
S4P4	S10P5	1	1	0/1000
S4P5	S10P5	0.0545702	0	189/1000
S4P6	S10P5	0.263022	1.97e-13	2/1000
S4P7	S10P5	1	1	0/1000
S5P1	S10P5	1	1	0/1000
S5P2	S10P5	1	1	0/1000
S5P3	S10P5	1	1	0/1000
S5P4	S10P5	1	1	0/1000
S5P5	S10P5	0.174408	1.54e-91	13/1000
S6P1	S10P5	1	1	0/1000
S6P2	S10P5	1	1	0/1000
S6P3	S10P5	1	1	0/1000
S6P4	S10P5	1	1	0/1000
S6P5	S10P5	1	1	0/1000
S6P6	S10P5	1	1	0/1000
S7P1	S10P5	1	1	0/1000
S7P2	S10P5	1	1	0/1000
S7P3	S10P5	1	1	0/1000
S7P4	S10P5	0.178173	2.17e-83	12/1000
S7P5	S10P5	0.159146	1.3e-127	18/1000
S7P6	S10P5	0	0	1000/1000
S7P7	S10P5	0.13538	4.56e-220	30/1000
S8P1	S10P5	1	1	0/1000
S8P2	S10P5	1	1	0/1000
S8P3	S10P5	1	1	0/1000
S8P4	S10P5	0.178173	2.17e-83	12/1000
S8P5	S10P5	0.159146	1.31e-127	18/1000
S8P6	S10P5	0.156619	1.8199999999999998e-136	19/1000
S8P7	S10P5	1	1	0/1000
S9P1	S10P5	1	1	0/1000
S9P2	S10P5	1	1	0/1000
S9P3	S10P5	1	1	0/1000
S9P4	S10P5	0.178173	2.17e-83	12/1000
S9P5	S10P5	0.159146	1.31e-127	18/1000
S9P6	S10P5	0.156619	1.8199999999999998e-136	19/1000
S9P7	S10P5	1	1	0/1000
S9P8	S10P5	1	1	0/1000
12p	S10P6	1	1	0/1000
S10P1	S10P6	1	1	0/1000
S10P2	S10P6	1	1	0/1000
S10P3	S10P6	0.161822	6.9900000000000005e-121	17/1000
S10P4	S10P6	0.174408	2.57e-91	13/1000
S10P5	S10P6	0.13538	4.56e-220	30/1000
S10P6	S10P6	0	0	1000/1000
S11P1	S10P6	1	1	0/1000
S11P2	S10P6	1	1	0/1000
S11P3	S10P6	0.170926	1.26e-98	14/1000
S11P4	S10P6	0.0656822	0	144/1000
S11P5	S10P6	1	1	0/1000
S12P1	S10P6	1	1	0/1000
S12P2	S10P6	1	1	0/1000
S12P3	S10P6	0.178173	6.15e-84	12/1000
S12P4	S10P6	0.263022	1.63e-13	2/1000
S12P5	S10P6	0.197292	1.4e-55	8/1000
S13P1	S10P6	1	1	0/1000
S13P2	S10P6	1	1	0/1000
S13P3	S10P6	1	1	0/1000
S13P4	S10P6	0.170926	3.36e-96	14/1000
S13P5	S10P6	0.0668569	0	140/1000
S13P6	S10P6	0.170926	1.11e-98	14/1000
S14P1	S10P6	1	1	0/1000
S14P2	S10P6	1	1	0/1000
S14P3	S10P6	1	1	0/1000
S14P4	S10P6	0.170926	1.26e-98	14/1000
S14P5	S10P6	0.170926	1.11e-98	14/1000
S14P6	S10P6	0.0653942	0	145/1000
S15P10	S10P6	1	1	0/1000
S15P11	S10P6	1	1	0/1000
S15P12	S10P6	1	1	0/1000
S15P13	S10P6	1	1	0/1000
S15P1	S10P6	1	1	0/1000
S15P2	S10P6	1	1	0/1000
S15P3	S10P6	1	1	0/1000
S15P4	S10P6	1	1	0/1000
S15P5	S10P6	1	1	0/1000
S15P6	S10P6	0.164662	1.95e-113	16/1000
S15P7	S10P6	0.170926	1.12e-98	14/1000
S15P8	S10P6	1	1	0/1000
S15P9	S10P6	1	1	0/1000
S16P10	S10P6	1	1	0/1000
S16P1	S10P6	1	1	0/1000
S16P2	S10P6	1	1	0/1000
S16P3	S10P6	1	1	0/1000
S16P4	S10P6	1	1	0/1000
S16P5	S10P6	1	1	0/1000
S16P6	S10P6	0.178173	6.15e-84	12/1000
S16P7	S10P6	0.170926	1.11e-98	14/1000
S16P8	S10P6	0.263022	1.63e-13	2/1000
S16P9	S10P6	0.197292	1.4e-55	8/1000
S17P1	S10P6	1	1	0/1000
S17P2	S10P6	0.295981	1.05e-06	1/1000
S17P3	S10P6	1	1	0/1000
S17P4	S10P6	0.0668569	0	140/1000
S17P5	S10P6	0.170926	1.11e-98	14/1000
S17P6	S10P6	1	1	0/1000
S18P10	S10P6	1	1	0/1000
S18P11	S10P6	1	1	0/1000
S18P12	S10P6	1	1	0/1000
S18P1	S10P6	1	1	0/1000
S18P2	S10P6	1	1	0/1000
S18P3	S10P6	1	1	0/1000
S18P4	S10P6	1	1	0/1000
S18P5	S10P6	1	1	0/1000
S18P6	S10P6	0.170926	1.26e-98	14/1000
S18P7	S10P6	0.263022	1.63e-13	2/1000
S18P8	S10P6	1	1	0/1000
S18P9	S10P6	0.170926	9.96e-101	14/1000
S19P1	S10P6	1	1	0/1000
S19P2	S10P6	1	1	0/1000
S19P3	S10P6	0.0214305	0	468/1000
S19P4	S10P6	0.161822	6.9900000000000005e-121	17/1000
S19P5	S10P6	0.174408	2.57e-91	13/1000
S1P1	S10P6	1	1	0/1000
S1P2	S10P6	1	1	0/1000
S1P3	S10P6	1	1	0/1000
S1P4	S10P6	0.161822	6.9900000000000005e-121	17/1000
S1P5	S10P6	0.174408	2.57e-91	13/1000
S1P6	S10P6	0.13538	4.56e-220	30/1000
S1P7	S10P6	0.000119496	0	995/1000
S1P8	S10P6	1	1	0/1000
S2P10	S10P6	1	1	0/1000
S2P1	S10P6	1	1	0/1000
S2P2	S10P6	1	1	0/1000
S2P3	S10P6	1	1	0/1000
S2P4	S10P6	1	1	0/1000
S2P5	S10P6	0.178173	6.15e-84	12/1000
S2P6	S10P6	0.170926	1.11e-98	14/1000
S2P7	S10P6	0.197292	1.4e-55	8/1000
S2P8	S10P6	1	1	0/1000
S2P9	S10P6	1	1	0/1000
S3P1	S10P6	1	1	0/1000
S3P2	S10P6	1	1	0/1000
S3P3	S10P6	1	1	0/1000
S3P4	S10P6	1	1	0/1000
S3P5	S10P6	0.174408	5.1699999999999996e-89	13/1000
S3P6	S10P6	0.0668569	0	140/1000
S3P7	S10P6	0.170926	1.11e-98	14/1000
S3P8	S10P6	1	1	0/1000
S3P9	S10P6	1	1	0/1000
S4P1	S10P6	1	1	0/1000
S4P2	S10P6	0.263022	5.52e-13	2/1000
S4P3	S10P6	0.219531	7.19e-33	5/1000
S4P4	S10P6	1	1	0/1000
S4P5	S10P6	0.219531	5.359999999999999e-34	5/1000
S4P6	S10P6	0.263022	1.63e-13	2/1000
S4P7	S10P6	1	1	0/1000
S5P1	S10P6	1	1	0/1000
S5P2	S10P6	1	1	0/1000
S5P3	S10P6	1	1	0/1000
S5P4	S10P6	1	1	0/1000
S5P5	S10P6	0.182269	2.6e-77	11/1000
S6P1	S10P6	1	1	0/1000
S6P2	S10P6	1	1	0/1000
S6P3	S10P6	1	1	0/1000
S6P4	S10P6	1	1	0/1000
S6P5	S10P6	1	1	0/1000
S6P6	S10P6	1	1	0/1000
S7P1	S10P6	1	1	0/1000
S7P2	S10P6	1	1	0/1000
S7P3	S10P6	1	1	0/1000
S7P4	S10P6	0.161822	6.9900000000000005e-121	17/1000
S7P5	S10P6	0.167688	4.46e-106	15/1000
S7P6	S10P6	0.13538	4.56e-220	30/1000
S7P7	S10P6	0.000119496	0	995/1000
S8P1	S10P6	1	1	0/1000
S8P2	S10P6	1	1	0/1000
S8P3	S10P6	1	1	0/1000
S8P4	S10P6	0.174408	2.89e-91	13/1000
S8P5	S10P6	0.170926	1.11e-98	14/1000
S8P6	S10P6	0.197292	1.4e-55	8/1000
S8P7	S10P6	1	1	0/1000
S9P1	S10P6	1	1	0/1000
S9P2	S10P6	1	1	0/1000
S9P3	S10P6	1	1	0/1000
S9P4	S10P6	0.174408	2.89e-91	13/1000
S9P5	S10P6	0.170926	1.11e-98	14/1000
S9P6	S10P6	0.197292	1.4e-55	8/1000
S9P7	S10P6	1	1	0/1000
S9P8	S10P6	1	1	0/1000
12p	S11P1	1	1	0/1000
S10P1	S11P1	0.0263945	0	403/1000
S10P2	S11P1	0.164662	1.99e-97	16/1000
S10P3	S11P1	1	1	0/1000
S10P4	S11P1	1	1	0/1000
S10P5	S11P1	1	1	0/1000
S10P6	S11P1	1	1	0/1000
S11P1	S11P1	0	0	1000/1000
S11P2	S11P1	0.170926	1.6400000000000001e-77	14/1000
S11P3	S11P1	1	1	0/1000
S11P4	S11P1	1	1	0/1000
S11P5	S11P1	1	1	0/1000
S12P1	S11P1	0.015998	0	556/1000
S12P2	S11P1	0.182269	7.159999999999999e-61	11/1000
S12P3	S11P1	1	1	0/1000
S12P4	S11P1	1	1	0/1000
S12P5	S11P1	1	1	0/1000
S13P1	S11P1	0.0201478	0	487/1000
S13P2	S11P1	0.182269	1.7199999999999999e-60	11/1000
S13P3	S11P1	0.243761	2.37e-16	3/1000
S13P4	S11P1	0.167688	8.89e-92	15/1000
S13P5	S11P1	0.203604	4.5699999999999997e-45	7/1000
S13P6	S11P1	1	1	0/1000
S14P1	S11P1	0.0242917	0	429/1000
S14P2	S11P1	0.161822	6.43e-95	17/1000
S14P3	S11P1	1	1	0/1000
S14P4	S11P1	1	1	0/1000
S14P5	S11P1	1	1	0/1000
S14P6	S11P1	1	1	0/1000
S15P10	S11P1	1	1	0/1000
S15P11	S11P1	1	1	0/1000
S15P12	S11P1	1	1	0/1000
S15P13	S11P1	1	1	0/1000
S15P1	S11P1	0.0344723	0	320/1000
S15P2	S11P1	0.161822	7.640000000000001e-97	17/1000
S15P3	S11P1	1	1	0/1000
S15P4	S11P1	0.203604	3.94e-41	7/1000
S15P5	S11P1	0.136948	2.6399999999999998e-188	29/1000
S15P6	S11P1	1	1	0/1000
S15P7	S11P1	1	1	0/1000
S15P8	S11P1	1	1	0/1000
S15P9	S11P1	0.203604	3.2499999999999996e-48	7/1000
S16P10	S11P1	1	1	0/1000
S16P1	S11P1	0.0217795	0	463/1000
S16P2	S11P1	0.159146	7.480000000000001e-103	18/1000
S16P3	S11P1	0.219531	2.78e-28	5/1000
S16P4	S11P1	0.186761	4.66e-61	10/1000
S16P5	S11P1	1	1	0/1000
S16P6	S11P1	1	1	0/1000
S16P7	S11P1	1	1	0/1000
S16P8	S11P1	1	1	0/1000
S16P9	S11P1	1	1	0/1000
S17P1	S11P1	0.0266484	0	400/1000
S17P2	S11P1	0.167688	2.12e-83	15/1000
S17P3	S11P1	0.243761	2.37e-16	3/1000
S17P4	S11P1	0.203604	4.5699999999999997e-45	7/1000
S17P5	S11P1	1	1	0/1000
S17P6	S11P1	1	1	0/1000
S18P10	S11P1	1	1	0/1000
S18P11	S11P1	1	1	0/1000
S18P12	S11P1	1	1	0/1000
S18P1	S11P1	0.0238299	0	435/1000
S18P2	S11P1	0.178173	9.609999999999999e-68	12/1000
S18P3	S11P1	1	1	0/1000
S18P4	S11P1	0.203604	6.759999999999999e-41	7/1000
S18P5	S11P1	0.191731	8.34e-55	9/1000
S18P6	S11P1	1	1	0/1000
S18P7	S11P1	1	1	0/1000
S18P8	S11P1	1	1	0/1000
S18P9	S11P1	1	1	0/1000
S19P1	S11P1	0.0263945	0	403/1000
S19P2	S11P1	0.164662	2.2199999999999998e-94	16/1000
S19P3	S11P1	1	1	0/1000
S19P4	S11P1	1	1	0/1000
S19P5	S11P1	1	1	0/1000
S1P1	S11P1	0.0264788	0	402/1000
S1P2	S11P1	0.161822	8.33e-102	17/1000
S1P3	S11P1	0.210897	3.34e-38	6/1000
S1P4	S11P1	1	1	0/1000
S1P5	S11P1	1	1	0/1000
S1P6	S11P1	1	1	0/1000
S1P7	S11P1	1	1	0/1000
S1P8	S11P1	0.243761	2.48e-20	3/1000
S2P10	S11P1	1	1	0/1000
S2P1	S11P1	0.0217795	0	463/1000
S2P2	S11P1	0.159146	4.58e-101	18/1000
S2P3	S11P1	0.295981	1.15e-05	1/1000
S2P4	S11P1	0.219531	2.78e-28	5/1000
S2P5	S11P1	1	1	0/1000
S2P6	S11P1	1	1	0/1000
S2P7	S11P1	1	1	0/1000
S2P8	S11P1	1	1	0/1000
S2P9	S11P1	1	1	0/1000
S3P1	S11P1	0.0202797	0	485/1000
S3P2	S11P1	0.182269	1.02e-62	11/1000
S3P3	S11P1	0.243761	2.37e-16	3/1000
S3P4	S11P1	0.243761	8.28e-17	3/1000
S3P5	S11P1	0.167688	8.89e-92	15/1000
S3P6	S11P1	0.203604	4.5699999999999997e-45	7/1000
S3P7	S11P1	1	1	0/1000
S3P8	S11P1	1	1	0/1000
S3P9	S11P1	0.210897	7.72e-43	6/1000
S4P1	S11P1	0.0210864	0	473/1000
S4P2	S11P1	0.167688	3.2899999999999998e-83	15/1000
S4P3	S11P1	0.142009	5.4400000000000003e-160	26/1000
S4P4	S11P1	1	1	0/1000
S4P5	S11P1	1	1	0/1000
S4P6	S11P1	1	1	0/1000
S4P7	S11P1	0.23011	9.919999999999999e-28	4/1000
S5P1	S11P1	0.0237537	0	436/1000
S5P2	S11P1	0.159146	4.77e-101	18/1000
S5P3	S11P1	0.263022	2.99e-11	2/1000
S5P4	S11P1	0.186761	2.27e-59	10/1000
S5P5	S11P1	1	1	0/1000
S6P1	S11P1	1	1	0/1000
S6P2	S11P1	0.136948	2.4099999999999997e-188	29/1000
S6P3	S11P1	0.161822	4.51e-93	17/1000
S6P4	S11P1	0.0315792	0	347/1000
S6P5	S11P1	1	1	0/1000
S6P6	S11P1	1	1	0/1000
S7P1	S11P1	0.0263945	0	403/1000
S7P2	S11P1	0.164662	3.44e-94	16/1000
S7P3	S11P1	1	1	0/1000
S7P4	S11P1	1	1	0/1000
S7P5	S11P1	1	1	0/1000
S7P6	S11P1	1	1	0/1000
S7P7	S11P1	1	1	0/1000
S8P1	S11P1	0.0217795	0	463/1000
S8P2	S11P1	0.159146	5.13e-101	18/1000
S8P3	S11P1	0.219531	2.78e-28	5/1000
S8P4	S11P1	1	1	0/1000
S8P5	S11P1	1	1	0/1000
S8P6	S11P1	1	1	0/1000
S8P7	S11P1	1	1	0/1000
S9P1	S11P1	0.0217795	0	463/1000
S9P2	S11P1	0.159146	5.1e-101	18/1000
S9P3	S11P1	0.219531	2.78e-28	5/1000
S9P4	S11P1	1	1	0/1000
S9P5	S11P1	1	1	0/1000
S9P6	S11P1	1	1	0/1000
S9P7	S11P1	1	1	0/1000
S9P8	S11P1	1	1	0/1000
12p	S11P2	0.1233	6.279999999999999e-280	39/1000
S10P1	S11P2	0.174408	6.430000000000001e-72	13/1000
S10P2	S11P2	0.0677629	0	137/1000
S10P3	S11P2	1	1	0/1000
S10P4	S11P2	1	1	0/1000
S10P5	S11P2	1	1	0/1000
S10P6	S11P2	1	1	0/1000
S11P1	S11P2	0.170926	1.6400000000000001e-77	14/1000
S11P2	S11P2	0	0	1000/1000
S11P3	S11P2	1	1	0/1000
S11P4	S11P2	1	1	0/1000
S11P5	S11P2	1	1	0/1000
S12P1	S11P2	0.203604	1.8600000000000002e-37	7/1000
S12P2	S11P2	0.0234513	0	440/1000
S12P3	S11P2	1	1	0/1000
S12P4	S11P2	1	1	0/1000
S12P5	S11P2	1	1	0/1000
S13P1	S11P2	0.164662	2.48e-90	16/1000
S13P2	S11P2	0.023602	0	438/1000
S13P3	S11P2	0.219531	5.7299999999999995e-28	5/1000
S13P4	S11P2	0.0903831	0	81/1000
S13P5	S11P2	0.167688	3.88e-100	15/1000
S13P6	S11P2	1	1	0/1000
S14P1	S11P2	0.182269	2.68e-60	11/1000
S14P2	S11P2	0.0334751	0	329/1000
S14P3	S11P2	1	1	0/1000
S14P4	S11P2	1	1	0/1000
S14P5	S11P2	1	1	0/1000
S14P6	S11P2	1	1	0/1000
S15P10	S11P2	0.263022	9.62e-14	2/1000
S15P11	S11P2	1	1	0/1000
S15P12	S11P2	1	1	0/1000
S15P13	S11P2	1	1	0/1000
S15P1	S11P2	0.186761	4.11e-55	10/1000
S15P2	S11P2	0.0274249	0	391/1000
S15P3	S11P2	1	1	0/1000
S15P4	S11P2	0.0668569	0	140/1000
S15P5	S11P2	1	1	0/1000
S15P6	S11P2	1	1	0/1000
S15P7	S11P2	1	1	0/1000
S15P8	S11P2	0.145727	6.15e-173	24/1000
S15P9	S11P2	0.151946	5.94e-152	21/1000
S16P10	S11P2	1	1	0/1000
S16P1	S11P2	0.191731	6.53e-49	9/1000
S16P2	S11P2	0.0164427	0	548/1000
S16P3	S11P2	1	1	0/1000
S16P4	S11P2	0.0668569	0	140/1000
S16P5	S11P2	0.0762985	0	112/1000
S16P6	S11P2	1	1	0/1000
S16P7	S11P2	1	1	0/1000
S16P8	S11P2	1	1	0/1000
S16P9	S11P2	1	1	0/1000
S17P1	S11P2	0.164662	1.12e-90	16/1000
S17P2	S11P2	0.0218499	0	462/1000
S17P3	S11P2	0.219531	5.7299999999999995e-28	5/1000
S17P4	S11P2	0.167688	3.88e-100	15/1000
S17P5	S11P2	1	1	0/1000
S17P6	S11P2	0.186761	7.489999999999999e-67	10/1000
S18P10	S11P2	1	1	0/1000
S18P11	S11P2	1	1	0/1000
S18P12	S11P2	1	1	0/1000
S18P1	S11P2	0.186761	1.3499999999999998e-54	10/1000
S18P2	S11P2	0.0118017	0	640/1000
S18P3	S11P2	0.219531	5.5399999999999995e-28	5/1000
S18P4	S11P2	0.0436329	0	250/1000
S18P5	S11P2	0.0662649	0	142/1000
S18P6	S11P2	1	1	0/1000
S18P7	S11P2	1	1	0/1000
S18P8	S11P2	1	1	0/1000
S18P9	S11P2	1	1	0/1000
S19P1	S11P2	0.174408	6.63e-72	13/1000
S19P2	S11P2	0.0737105	0	119/1000
S19P3	S11P2	1	1	0/1000
S19P4	S11P2	1	1	0/1000
S19P5	S11P2	1	1	0/1000
S1P1	S11P2	0.174408	6.82e-72	13/1000
S1P2	S11P2	0.0887833	0	84/1000
S1P3	S11P2	0.107658	0	55/1000
S1P4	S11P2	1	1	0/1000
S1P5	S11P2	1	1	0/1000
S1P6	S11P2	1	1	0/1000
S1P7	S11P2	1	1	0/1000
S1P8	S11P2	0.186761	4.2300000000000005e-70	10/1000
S2P10	S11P2	1	1	0/1000
S2P1	S11P2	0.191731	6.66e-49	9/1000
S2P2	S11P2	0.00715996	0	755/1000
S2P3	S11P2	0.243761	1.42e-16	3/1000
S2P4	S11P2	1	1	0/1000
S2P5	S11P2	1	1	0/1000
S2P6	S11P2	1	1	0/1000
S2P7	S11P2	1	1	0/1000
S2P8	S11P2	1	1	0/1000
S2P9	S11P2	1	1	0/1000
S3P1	S11P2	0.164662	2.41e-90	16/1000
S3P2	S11P2	0.0418553	0	262/1000
S3P3	S11P2	0.219531	5.7299999999999995e-28	5/1000
S3P4	S11P2	0.0478612	0	224/1000
S3P5	S11P2	0.0903831	0	81/1000
S3P6	S11P2	0.167688	3.88e-100	15/1000
S3P7	S11P2	1	1	0/1000
S3P8	S11P2	0.186761	7.489999999999999e-67	10/1000
S3P9	S11P2	1	1	0/1000
S4P1	S11P2	0.167688	3.35e-83	15/1000
S4P2	S11P2	0.0164989	0	547/1000
S4P3	S11P2	0.178173	2.52e-71	12/1000
S4P4	S11P2	1	1	0/1000
S4P5	S11P2	1	1	0/1000
S4P6	S11P2	1	1	0/1000
S4P7	S11P2	1	1	0/1000
S5P1	S11P2	0.191731	6.37e-49	9/1000
S5P2	S11P2	0.0136002	0	602/1000
S5P3	S11P2	1	1	0/1000
S5P4	S11P2	0.174408	7.360000000000001e-79	13/1000
S5P5	S11P2	1	1	0/1000
S6P1	S11P2	1	1	0/1000
S6P2	S11P2	1	1	0/1000
S6P3	S11P2	0.027077	0	395/1000
S6P4	S11P2	0.186761	3.9599999999999996e-55	10/1000
S6P5	S11P2	1	1	0/1000
S6P6	S11P2	1	1	0/1000
S7P1	S11P2	0.174408	6.63e-72	13/1000
S7P2	S11P2	0.0737105	0	119/1000
S7P3	S11P2	1	1	0/1000
S7P4	S11P2	1	1	0/1000
S7P5	S11P2	1	1	0/1000
S7P6	S11P2	1	1	0/1000
S7P7	S11P2	1	1	0/1000
S8P1	S11P2	0.191731	6.37e-49	9/1000
S8P2	S11P2	0.00712406	0	756/1000
S8P3	S11P2	1	1	0/1000
S8P4	S11P2	1	1	0/1000
S8P5	S11P2	1	1	0/1000
S8P6	S11P2	1	1	0/1000
S8P7	S11P2	1	1	0/1000
S9P1	S11P2	0.191731	6.37e-49	9/1000
S9P2	S11P2	0.00712406	0	756/1000
S9P3	S11P2	1	1	0/1000
S9P4	S11P2	1	1	0/1000
S9P5	S11P2	1	1	0/1000
S9P6	S11P2	1	1	0/1000
S9P7	S11P2	1	1	0/1000
S9P8	S11P2	1	1	0/1000
12p	S11P3	1	1	0/1000
S10P1	S11P3	1	1	0/1000
S10P2	S11P3	1	1	0/1000
S10P3	S11P3	0.00144387	0	942/1000
S10P4	S11P3	0.0563082	0	181/1000
S10P5	S11P3	0.178173	2.17e-83	12/1000
S10P6	S11P3	0.170926	1.26e-98	14/1000
S11P1	S11P3	1	1	0/1000
S11P2	S11P3	1	1	0/1000
S11P3	S11P3	0	0	1000/1000
S11P4	S11P3	0.182269	4.42e-76	11/1000
S11P5	S11P3	1	1	0/1000
S12P1	S11P3	1	1	0/1000
S12P2	S11P3	1	1	0/1000
S12P3	S11P3	0.00178577	0	929/1000
S12P4	S11P3	0.263022	2.13e-13	2/1000
S12P5	S11P3	0.147707	1.9100000000000002e-166	23/1000
S13P1	S11P3	1	1	0/1000
S13P2	S11P3	1	1	0/1000
S13P3	S11P3	1	1	0/1000
S13P4	S11P3	1	1	0/1000
S13P5	S11P3	0.0762985	0	112/1000
S13P6	S11P3	0.0719629	0	124/1000
S14P1	S11P3	1	1	0/1000
S14P2	S11P3	1	1	0/1000
S14P3	S11P3	1	1	0/1000
S14P4	S11P3	9.55e-05	0	996/1000
S14P5	S11P3	0.0723061	0	123/1000
S14P6	S11P3	0.167688	3.02e-105	15/1000
S15P10	S11P3	1	1	0/1000
S15P11	S11P3	1	1	0/1000
S15P12	S11P3	1	1	0/1000
S15P13	S11P3	1	1	0/1000
S15P1	S11P3	1	1	0/1000
S15P2	S11P3	1	1	0/1000
S15P3	S11P3	1	1	0/1000
S15P4	S11P3	1	1	0/1000
S15P5	S11P3	1	1	0/1000
S15P6	S11P3	0.00152214	0	939/1000
S15P7	S11P3	0.0549966	0	187/1000
S15P8	S11P3	1	1	0/1000
S15P9	S11P3	1	1	0/1000
S16P10	S11P3	1	1	0/1000
S16P1	S11P3	1	1	0/1000
S16P2	S11P3	1	1	0/1000
S16P3	S11P3	1	1	0/1000
S16P4	S11P3	1	1	0/1000
S16P5	S11P3	1	1	0/1000
S16P6	S11P3	0.00186568	0	926/1000
S16P7	S11P3	0.0716227	0	125/1000
S16P8	S11P3	0.263022	2.13e-13	2/1000
S16P9	S11P3	0.147707	1.9100000000000002e-166	23/1000
S17P1	S11P3	1	1	0/1000
S17P2	S11P3	1	1	0/1000
S17P3	S11P3	1	1	0/1000
S17P4	S11P3	0.0762985	0	112/1000
S17P5	S11P3	0.0719629	0	124/1000
S17P6	S11P3	1	1	0/1000
S18P10	S11P3	1	1	0/1000
S18P11	S11P3	1	1	0/1000
S18P12	S11P3	1	1	0/1000
S18P1	S11P3	1	1	0/1000
S18P2	S11P3	1	1	0/1000
S18P3	S11P3	1	1	0/1000
S18P4	S11P3	1	1	0/1000
S18P5	S11P3	1	1	0/1000
S18P6	S11P3	7.16e-05	0	997/1000
S18P7	S11P3	0.263022	2.13e-13	2/1000
S18P8	S11P3	1	1	0/1000
S18P9	S11P3	0.197292	7.35e-56	8/1000
S19P1	S11P3	1	1	0/1000
S19P2	S11P3	1	1	0/1000
S19P3	S11P3	0.178173	5.67e-82	12/1000
S19P4	S11P3	0.00131423	0	947/1000
S19P5	S11P3	0.0563082	0	181/1000
S1P1	S11P3	1	1	0/1000
S1P2	S11P3	1	1	0/1000
S1P3	S11P3	1	1	0/1000
S1P4	S11P3	0.00144387	0	942/1000
S1P5	S11P3	0.0563082	0	181/1000
S1P6	S11P3	0.178173	2.17e-83	12/1000
S1P7	S11P3	0.170926	1.26e-98	14/1000
S1P8	S11P3	1	1	0/1000
S2P10	S11P3	1	1	0/1000
S2P1	S11P3	1	1	0/1000
S2P2	S11P3	1	1	0/1000
S2P3	S11P3	1	1	0/1000
S2P4	S11P3	1	1	0/1000
S2P5	S11P3	0.00197282	0	922/1000
S2P6	S11P3	0.0716227	0	125/1000
S2P7	S11P3	0.147707	1.9100000000000002e-166	23/1000
S2P8	S11P3	1	1	0/1000
S2P9	S11P3	1	1	0/1000
S3P1	S11P3	1	1	0/1000
S3P2	S11P3	1	1	0/1000
S3P3	S11P3	1	1	0/1000
S3P4	S11P3	1	1	0/1000
S3P5	S11P3	1	1	0/1000
S3P6	S11P3	0.0762985	0	112/1000
S3P7	S11P3	0.0719629	0	124/1000
S3P8	S11P3	1	1	0/1000
S3P9	S11P3	1	1	0/1000
S4P1	S11P3	1	1	0/1000
S4P2	S11P3	0.170926	8.48e-94	14/1000
S4P3	S11P3	0.138572	9.14e-196	28/1000
S4P4	S11P3	1	1	0/1000
S4P5	S11P3	0.156619	2.8699999999999996e-135	19/1000
S4P6	S11P3	0.263022	2.13e-13	2/1000
S4P7	S11P3	1	1	0/1000
S5P1	S11P3	1	1	0/1000
S5P2	S11P3	1	1	0/1000
S5P3	S11P3	1	1	0/1000
S5P4	S11P3	1	1	0/1000
S5P5	S11P3	0.0554283	0	185/1000
S6P1	S11P3	1	1	0/1000
S6P2	S11P3	1	1	0/1000
S6P3	S11P3	1	1	0/1000
S6P4	S11P3	1	1	0/1000
S6P5	S11P3	1	1	0/1000
S6P6	S11P3	1	1	0/1000
S7P1	S11P3	1	1	0/1000
S7P2	S11P3	1	1	0/1000
S7P3	S11P3	1	1	0/1000
S7P4	S11P3	0.00160079	0	936/1000
S7P5	S11P3	0.0453547	0	239/1000
S7P6	S11P3	0.178173	2.17e-83	12/1000
S7P7	S11P3	0.170926	1.26e-98	14/1000
S8P1	S11P3	1	1	0/1000
S8P2	S11P3	1	1	0/1000
S8P3	S11P3	1	1	0/1000
S8P4	S11P3	0.00165343	0	934/1000
S8P5	S11P3	0.0716227	0	125/1000
S8P6	S11P3	0.147707	1.9100000000000002e-166	23/1000
S8P7	S11P3	1	1	0/1000
S9P1	S11P3	1	1	0/1000
S9P2	S11P3	1	1	0/1000
S9P3	S11P3	1	1	0/1000
S9P4	S11P3	0.00165343	0	934/1000
S9P5	S11P3	0.0716227	0	125/1000
S9P6	S11P3	0.147707	1.9100000000000002e-166	23/1000
S9P7	S11P3	1	1	0/1000
S9P8	S11P3	1	1	0/1000
12p	S11P4	1	1	0/1000
S10P1	S11P4	1	1	0/1000
S10P2	S11P4	1	1	0/1000
S10P3	S11P4	0.178173	2.53e-83	12/1000
S10P4	S11P4	0.151946	6.38e-150	21/1000
S10P5	S11P4	0.0545702	0	189/1000
S10P6	S11P4	0.0656822	0	144/1000
S11P1	S11P4	1	1	0/1000
S11P2	S11P4	1	1	0/1000
S11P3	S11P4	0.182269	4.42e-76	11/1000
S11P4	S11P4	0	0	1000/1000
S11P5	S11P4	1	1	0/1000
S12P1	S11P4	1	1	0/1000
S12P2	S11P4	1	1	0/1000
S12P3	S11P4	0.186761	7.04e-69	10/1000
S12P4	S11P4	0.263022	2.02e-13	2/1000
S12P5	S11P4	0.126974	4.3899999999999995e-267	36/1000
S13P1	S11P4	1	1	0/1000
S13P2	S11P4	1	1	0/1000
S13P3	S11P4	1	1	0/1000
S13P4	S11P4	0.149777	6.4e-153	22/1000
S13P5	S11P4	0.0239063	0	434/1000
S13P6	S11P4	0.149777	1.9600000000000003e-157	22/1000
S14P1	S11P4	1	1	0/1000
S14P2	S11P4	1	1	0/1000
S14P3	S11P4	1	1	0/1000
S14P4	S11P4	0.182269	4.42e-76	11/1000
S14P5	S11P4	0.151946	6.38e-150	21/1000
S14P6	S11P4	0.000532603	0	978/1000
S15P10	S11P4	1	1	0/1000
S15P11	S11P4	1	1	0/1000
S15P12	S11P4	1	1	0/1000
S15P13	S11P4	1	1	0/1000
S15P1	S11P4	1	1	0/1000
S15P2	S11P4	1	1	0/1000
S15P3	S11P4	1	1	0/1000
S15P4	S11P4	1	1	0/1000
S15P5	S11P4	1	1	0/1000
S15P6	S11P4	0.182269	4.41e-76	11/1000
S15P7	S11P4	0.149777	1.9900000000000002e-157	22/1000
S15P8	S11P4	1	1	0/1000
S15P9	S11P4	1	1	0/1000
S16P10	S11P4	1	1	0/1000
S16P1	S11P4	1	1	0/1000
S16P2	S11P4	1	1	0/1000
S16P3	S11P4	1	1	0/1000
S16P4	S11P4	1	1	0/1000
S16P5	S11P4	1	1	0/1000
S16P6	S11P4	0.174408	1.3399999999999999e-90	13/1000
S16P7	S11P4	0.149777	1.95e-157	22/1000
S16P8	S11P4	0.263022	2.02e-13	2/1000
S16P9	S11P4	0.126974	4.3899999999999995e-267	36/1000
S17P1	S11P4	1	1	0/1000
S17P2	S11P4	0.263022	8.36e-13	2/1000
S17P3	S11P4	1	1	0/1000
S17P4	S11P4	0.0238299	0	435/1000
S17P5	S11P4	0.149777	1.9600000000000003e-157	22/1000
S17P6	S11P4	1	1	0/1000
S18P10	S11P4	1	1	0/1000
S18P11	S11P4	1	1	0/1000
S18P12	S11P4	1	1	0/1000
S18P1	S11P4	1	1	0/1000
S18P2	S11P4	1	1	0/1000
S18P3	S11P4	1	1	0/1000
S18P4	S11P4	1	1	0/1000
S18P5	S11P4	1	1	0/1000
S18P6	S11P4	0.182269	4.42e-76	11/1000
S18P7	S11P4	0.263022	2.02e-13	2/1000
S18P8	S11P4	1	1	0/1000
S18P9	S11P4	0.156619	5.0299999999999994e-138	19/1000
S19P1	S11P4	1	1	0/1000
S19P2	S11P4	1	1	0/1000
S19P3	S11P4	0.0451943	0	240/1000
S19P4	S11P4	0.178173	2.53e-83	12/1000
S19P5	S11P4	0.151946	6.38e-150	21/1000
S1P1	S11P4	1	1	0/1000
S1P2	S11P4	1	1	0/1000
S1P3	S11P4	1	1	0/1000
S1P4	S11P4	0.178173	2.53e-83	12/1000
S1P5	S11P4	0.151946	6.38e-150	21/1000
S1P6	S11P4	0.0545702	0	189/1000
S1P7	S11P4	0.0656822	0	144/1000
S1P8	S11P4	1	1	0/1000
S2P10	S11P4	1	1	0/1000
S2P1	S11P4	1	1	0/1000
S2P2	S11P4	1	1	0/1000
S2P3	S11P4	1	1	0/1000
S2P4	S11P4	1	1	0/1000
S2P5	S11P4	0.174408	1.3399999999999999e-90	13/1000
S2P6	S11P4	0.149777	1.95e-157	22/1000
S2P7	S11P4	0.126974	4.3899999999999995e-267	36/1000
S2P8	S11P4	1	1	0/1000
S2P9	S11P4	1	1	0/1000
S3P1	S11P4	1	1	0/1000
S3P2	S11P4	1	1	0/1000
S3P3	S11P4	1	1	0/1000
S3P4	S11P4	1	1	0/1000
S3P5	S11P4	0.151946	1.3e-145	21/1000
S3P6	S11P4	0.0239063	0	434/1000
S3P7	S11P4	0.149777	1.9600000000000003e-157	22/1000
S3P8	S11P4	1	1	0/1000
S3P9	S11P4	1	1	0/1000
S4P1	S11P4	1	1	0/1000
S4P2	S11P4	0.263022	8.39e-13	2/1000
S4P3	S11P4	0.219531	1.88e-32	5/1000
S4P4	S11P4	1	1	0/1000
S4P5	S11P4	0.0461689	0	234/1000
S4P6	S11P4	0.263022	2.02e-13	2/1000
S4P7	S11P4	1	1	0/1000
S5P1	S11P4	1	1	0/1000
S5P2	S11P4	1	1	0/1000
S5P3	S11P4	1	1	0/1000
S5P4	S11P4	1	1	0/1000
S5P5	S11P4	0.154223	1.08e-143	20/1000
S6P1	S11P4	1	1	0/1000
S6P2	S11P4	1	1	0/1000
S6P3	S11P4	1	1	0/1000
S6P4	S11P4	1	1	0/1000
S6P5	S11P4	1	1	0/1000
S6P6	S11P4	1	1	0/1000
S7P1	S11P4	1	1	0/1000
S7P2	S11P4	1	1	0/1000
S7P3	S11P4	1	1	0/1000
S7P4	S11P4	0.182269	4.41e-76	11/1000
S7P5	S11P4	0.151946	6.319999999999999e-150	21/1000
S7P6	S11P4	0.0545702	0	189/1000
S7P7	S11P4	0.0656822	0	144/1000
S8P1	S11P4	1	1	0/1000
S8P2	S11P4	1	1	0/1000
S8P3	S11P4	1	1	0/1000
S8P4	S11P4	0.186761	7.04e-69	10/1000
S8P5	S11P4	0.149777	1.95e-157	22/1000
S8P6	S11P4	0.126974	4.3899999999999995e-267	36/1000
S8P7	S11P4	1	1	0/1000
S9P1	S11P4	1	1	0/1000
S9P2	S11P4	1	1	0/1000
S9P3	S11P4	1	1	0/1000
S9P4	S11P4	0.186761	7.04e-69	10/1000
S9P5	S11P4	0.149777	1.95e-157	22/1000
S9P6	S11P4	0.126974	4.3899999999999995e-267	36/1000
S9P7	S11P4	1	1	0/1000
S9P8	S11P4	1	1	0/1000
12p	S11P5	1	1	0/1000
S10P1	S11P5	1	1	0/1000
S10P2	S11P5	0.0843302	0	93/1000
S10P3	S11P5	1	1	0/1000
S10P4	S11P5	1	1	0/1000
S10P5	S11P5	1	1	0/1000
S10P6	S11P5	1	1	0/1000
S11P1	S11P5	1	1	0/1000
S11P2	S11P5	1	1	0/1000
S11P3	S11P5	1	1	0/1000
S11P4	S11P5	1	1	0/1000
S11P5	S11P5	0	0	1000/1000
S12P1	S11P5	1	1	0/1000
S12P2	S11P5	1	1	0/1000
S12P3	S11P5	1	1	0/1000
S12P4	S11P5	1	1	0/1000
S12P5	S11P5	1	1	0/1000
S13P1	S11P5	0.210897	1.38e-41	6/1000
S13P2	S11P5	1	1	0/1000
S13P3	S11P5	0.295981	4.55e-07	1/1000
S13P4	S11P5	1	1	0/1000
S13P5	S11P5	1	1	0/1000
S13P6	S11P5	1	1	0/1000
S14P1	S11P5	1	1	0/1000
S14P2	S11P5	1	1	0/1000
S14P3	S11P5	1	1	0/1000
S14P4	S11P5	1	1	0/1000
S14P5	S11P5	1	1	0/1000
S14P6	S11P5	1	1	0/1000
S15P10	S11P5	1	1	0/1000
S15P11	S11P5	0.263022	2.57e-14	2/1000
S15P12	S11P5	1	1	0/1000
S15P13	S11P5	1	1	0/1000
S15P1	S11P5	1	1	0/1000
S15P2	S11P5	1	1	0/1000
S15P3	S11P5	1	1	0/1000
S15P4	S11P5	0.0838645	0	94/1000
S15P5	S11P5	1	1	0/1000
S15P6	S11P5	1	1	0/1000
S15P7	S11P5	1	1	0/1000
S15P8	S11P5	1	1	0/1000
S15P9	S11P5	1	1	0/1000
S16P10	S11P5	0.0010072	0	959/1000
S16P1	S11P5	1	1	0/1000
S16P2	S11P5	1	1	0/1000
S16P3	S11P5	1	1	0/1000
S16P4	S11P5	1	1	0/1000
S16P5	S11P5	1	1	0/1000
S16P6	S11P5	1	1	0/1000
S16P7	S11P5	1	1	0/1000
S16P8	S11P5	1	1	0/1000
S16P9	S11P5	1	1	0/1000
S17P1	S11P5	0.191731	2.67e-63	9/1000
S17P2	S11P5	1	1	0/1000
S17P3	S11P5	0.295981	4.55e-07	1/1000
S17P4	S11P5	1	1	0/1000
S17P5	S11P5	1	1	0/1000
S17P6	S11P5	1	1	0/1000
S18P10	S11P5	0.295981	2.42e-07	1/1000
S18P11	S11P5	0.000705841	0	971/1000
S18P12	S11P5	0.263022	2.58e-14	2/1000
S18P1	S11P5	1	1	0/1000
S18P2	S11P5	1	1	0/1000
S18P3	S11P5	0.23011	1.7700000000000002e-27	4/1000
S18P4	S11P5	1	1	0/1000
S18P5	S11P5	1	1	0/1000
S18P6	S11P5	1	1	0/1000
S18P7	S11P5	1	1	0/1000
S18P8	S11P5	1	1	0/1000
S18P9	S11P5	1	1	0/1000
S19P1	S11P5	1	1	0/1000
S19P2	S11P5	0.109331	0	53/1000
S19P3	S11P5	1	1	0/1000
S19P4	S11P5	1	1	0/1000
S19P5	S11P5	1	1	0/1000
S1P1	S11P5	1	1	0/1000
S1P2	S11P5	0.0968463	0	70/1000
S1P3	S11P5	1	1	0/1000
S1P4	S11P5	1	1	0/1000
S1P5	S11P5	1	1	0/1000
S1P6	S11P5	1	1	0/1000
S1P7	S11P5	1	1	0/1000
S1P8	S11P5	1	1	0/1000
S2P10	S11P5	0.263022	2.58e-14	2/1000
S2P1	S11P5	1	1	0/1000
S2P2	S11P5	1	1	0/1000
S2P3	S11P5	0.23011	1.78e-27	4/1000
S2P4	S11P5	1	1	0/1000
S2P5	S11P5	1	1	0/1000
S2P6	S11P5	1	1	0/1000
S2P7	S11P5	1	1	0/1000
S2P8	S11P5	1	1	0/1000
S2P9	S11P5	0.000239895	0	990/1000
S3P1	S11P5	0.210897	1.38e-41	6/1000
S3P2	S11P5	1	1	0/1000
S3P3	S11P5	0.295981	4.55e-07	1/1000
S3P4	S11P5	1	1	0/1000
S3P5	S11P5	1	1	0/1000
S3P6	S11P5	1	1	0/1000
S3P7	S11P5	1	1	0/1000
S3P8	S11P5	1	1	0/1000
S3P9	S11P5	1	1	0/1000
S4P1	S11P5	1	1	0/1000
S4P2	S11P5	1	1	0/1000
S4P3	S11P5	1	1	0/1000
S4P4	S11P5	1	1	0/1000
S4P5	S11P5	1	1	0/1000
S4P6	S11P5	1	1	0/1000
S4P7	S11P5	1	1	0/1000
S5P1	S11P5	1	1	0/1000
S5P2	S11P5	1	1	0/1000
S5P3	S11P5	1	1	0/1000
S5P4	S11P5	1	1	0/1000
S5P5	S11P5	1	1	0/1000
S6P1	S11P5	1	1	0/1000
S6P2	S11P5	1	1	0/1000
S6P3	S11P5	0.203604	9.2e-49	7/1000
S6P4	S11P5	1	1	0/1000
S6P5	S11P5	1	1	0/1000
S6P6	S11P5	1	1	0/1000
S7P1	S11P5	1	1	0/1000
S7P2	S11P5	0.109331	0	53/1000
S7P3	S11P5	1	1	0/1000
S7P4	S11P5	1	1	0/1000
S7P5	S11P5	1	1	0/1000
S7P6	S11P5	1	1	0/1000
S7P7	S11P5	1	1	0/1000
S8P1	S11P5	1	1	0/1000
S8P2	S11P5	1	1	0/1000
S8P3	S11P5	1	1	0/1000
S8P4	S11P5	1	1	0/1000
S8P5	S11P5	1	1	0/1000
S8P6	S11P5	1	1	0/1000
S8P7	S11P5	1	1	0/1000
S9P1	S11P5	1	1	0/1000
S9P2	S11P5	1	1	0/1000
S9P3	S11P5	1	1	0/1000
S9P4	S11P5	1	1	0/1000
S9P5	S11P5	1	1	0/1000
S9P6	S11P5	1	1	0/1000
S9P7	S11P5	1	1	0/1000
S9P8	S11P5	0.263022	2.58e-14	2/1000
12p	S12P1	1	1	0/1000
S10P1	S12P1	0.0206797	0	479/1000
S10P2	S12P1	0.197292	4.750000000000001e-47	8/1000
S10P3	S12P1	1	1	0/1000
S10P4	S12P1	1	1	0/1000
S10P5	S12P1	1	1	0/1000
S10P6	S12P1	1	1	0/1000
S11P1	S12P1	0.015998	0	556/1000
S11P2	S12P1	0.203604	1.8600000000000002e-37	7/1000
S11P3	S12P1	1	1	0/1000
S11P4	S12P1	1	1	0/1000
S11P5	S12P1	1	1	0/1000
S12P1	S12P1	0	0	1000/1000
S12P2	S12P1	0.161822	9.7e-97	17/1000
S12P3	S12P1	1	1	0/1000
S12P4	S12P1	1	1	0/1000
S12P5	S12P1	1	1	0/1000
S13P1	S12P1	0.00873204	0	713/1000
S13P2	S12P1	0.178173	1.7e-66	12/1000
S13P3	S12P1	0.197292	5.24e-45	8/1000
S13P4	S12P1	0.161822	8.02e-105	17/1000
S13P5	S12P1	0.197292	8.7e-52	8/1000
S13P6	S12P1	1	1	0/1000
S14P1	S12P1	0.0498292	0	213/1000
S14P2	S12P1	0.164662	2.8399999999999997e-89	16/1000
S14P3	S12P1	1	1	0/1000
S14P4	S12P1	1	1	0/1000
S14P5	S12P1	1	1	0/1000
S14P6	S12P1	1	1	0/1000
S15P10	S12P1	1	1	0/1000
S15P11	S12P1	1	1	0/1000
S15P12	S12P1	1	1	0/1000
S15P13	S12P1	1	1	0/1000
S15P1	S12P1	0.0292355	0	371/1000
S15P2	S12P1	0.161822	4.55e-97	17/1000
S15P3	S12P1	1	1	0/1000
S15P4	S12P1	0.197292	2.5600000000000003e-47	8/1000
S15P5	S12P1	0.133864	3.41e-202	31/1000
S15P6	S12P1	1	1	0/1000
S15P7	S12P1	1	1	0/1000
S15P8	S12P1	1	1	0/1000
S15P9	S12P1	0.191731	1.3699999999999999e-62	9/1000
S16P10	S12P1	1	1	0/1000
S16P1	S12P1	0.0136991	0	600/1000
S16P2	S12P1	0.203604	4.49e-38	7/1000
S16P3	S12P1	0.219531	2.57e-28	5/1000
S16P4	S12P1	0.197292	2.25e-48	8/1000
S16P5	S12P1	1	1	0/1000
S16P6	S12P1	1	1	0/1000
S16P7	S12P1	1	1	0/1000
S16P8	S12P1	1	1	0/1000
S16P9	S12P1	1	1	0/1000
S17P1	S12P1	0.0116661	0	643/1000
S17P2	S12P1	0.164662	1.4199999999999998e-89	16/1000
S17P3	S12P1	0.197292	5.24e-45	8/1000
S17P4	S12P1	0.197292	8.7e-52	8/1000
S17P5	S12P1	1	1	0/1000
S17P6	S12P1	1	1	0/1000
S18P10	S12P1	1	1	0/1000
S18P11	S12P1	1	1	0/1000
S18P12	S12P1	1	1	0/1000
S18P1	S12P1	0.045678	0	237/1000
S18P2	S12P1	0.203604	1.57e-38	7/1000
S18P3	S12P1	0.210897	2.33e-33	6/1000
S18P4	S12P1	0.197292	4.730000000000001e-47	8/1000
S18P5	S12P1	0.197292	1.74e-48	8/1000
S18P6	S12P1	1	1	0/1000
S18P7	S12P1	1	1	0/1000
S18P8	S12P1	1	1	0/1000
S18P9	S12P1	1	1	0/1000
S19P1	S12P1	0.0206797	0	479/1000
S19P2	S12P1	0.174408	6.93e-76	13/1000
S19P3	S12P1	1	1	0/1000
S19P4	S12P1	1	1	0/1000
S19P5	S12P1	1	1	0/1000
S1P1	S12P1	0.0208822	0	476/1000
S1P2	S12P1	0.197292	4.33e-46	8/1000
S1P3	S12P1	1	1	0/1000
S1P4	S12P1	1	1	0/1000
S1P5	S12P1	1	1	0/1000
S1P6	S12P1	1	1	0/1000
S1P7	S12P1	1	1	0/1000
S1P8	S12P1	1	1	0/1000
S2P10	S12P1	1	1	0/1000
S2P1	S12P1	0.0137488	0	599/1000
S2P2	S12P1	0.203604	2.1100000000000003e-37	7/1000
S2P3	S12P1	0.182269	8.99e-63	11/1000
S2P4	S12P1	0.219531	2.57e-28	5/1000
S2P5	S12P1	1	1	0/1000
S2P6	S12P1	1	1	0/1000
S2P7	S12P1	1	1	0/1000
S2P8	S12P1	1	1	0/1000
S2P9	S12P1	1	1	0/1000
S3P1	S12P1	0.00888862	0	709/1000
S3P2	S12P1	0.197292	5.839999999999999e-45	8/1000
S3P3	S12P1	0.197292	5.24e-45	8/1000
S3P4	S12P1	0.210897	3.1e-34	6/1000
S3P5	S12P1	0.161822	8.03e-105	17/1000
S3P6	S12P1	0.197292	8.7e-52	8/1000
S3P7	S12P1	1	1	0/1000
S3P8	S12P1	1	1	0/1000
S3P9	S12P1	0.203604	3.14e-50	7/1000
S4P1	S12P1	0.00590877	0	791/1000
S4P2	S12P1	0.182269	4.18e-60	11/1000
S4P3	S12P1	0.149777	3.7399999999999997e-134	22/1000
S4P4	S12P1	1	1	0/1000
S4P5	S12P1	1	1	0/1000
S4P6	S12P1	1	1	0/1000
S4P7	S12P1	0.23011	9.889999999999999e-28	4/1000
S5P1	S12P1	0.0155619	0	564/1000
S5P2	S12P1	0.203604	2.14e-37	7/1000
S5P3	S12P1	1	1	0/1000
S5P4	S12P1	0.197292	4.9e-47	8/1000
S5P5	S12P1	1	1	0/1000
S6P1	S12P1	1	1	0/1000
S6P2	S12P1	0.129604	4.9500000000000005e-223	34/1000
S6P3	S12P1	0.167688	8.31e-82	15/1000
S6P4	S12P1	0.0273375	0	392/1000
S6P5	S12P1	1	1	0/1000
S6P6	S12P1	0.210897	4.09e-33	6/1000
S7P1	S12P1	0.0206797	0	479/1000
S7P2	S12P1	0.174408	9.82e-76	13/1000
S7P3	S12P1	1	1	0/1000
S7P4	S12P1	1	1	0/1000
S7P5	S12P1	1	1	0/1000
S7P6	S12P1	1	1	0/1000
S7P7	S12P1	1	1	0/1000
S8P1	S12P1	0.0136991	0	600/1000
S8P2	S12P1	0.203604	2.2e-37	7/1000
S8P3	S12P1	0.219531	2.57e-28	5/1000
S8P4	S12P1	1	1	0/1000
S8P5	S12P1	1	1	0/1000
S8P6	S12P1	1	1	0/1000
S8P7	S12P1	1	1	0/1000
S9P1	S12P1	0.0136991	0	600/1000
S9P2	S12P1	0.203604	2.1900000000000002e-37	7/1000
S9P3	S12P1	0.219531	2.57e-28	5/1000
S9P4	S12P1	1	1	0/1000
S9P5	S12P1	1	1	0/1000
S9P6	S12P1	1	1	0/1000
S9P7	S12P1	1	1	0/1000
S9P8	S12P1	1	1	0/1000
12p	S12P2	1	1	0/1000
S10P1	S12P2	0.178173	6.239999999999999e-67	12/1000
S10P2	S12P2	0.104495	0	59/1000
S10P3	S12P2	1	1	0/1000
S10P4	S12P2	1	1	0/1000
S10P5	S12P2	1	1	0/1000
S10P6	S12P2	1	1	0/1000
S11P1	S12P2	0.182269	7.159999999999999e-61	11/1000
S11P2	S12P2	0.0234513	0	440/1000
S11P3	S12P2	1	1	0/1000
S11P4	S12P2	1	1	0/1000
S11P5	S12P2	1	1	0/1000
S12P1	S12P2	0.161822	9.7e-97	17/1000
S12P2	S12P2	0	0	1000/1000
S12P3	S12P2	1	1	0/1000
S12P4	S12P2	1	1	0/1000
S12P5	S12P2	1	1	0/1000
S13P1	S12P2	0.182269	1.7999999999999997e-61	11/1000
S13P2	S12P2	0.00834599	0	723/1000
S13P3	S12P2	0.191731	6.529999999999999e-52	9/1000
S13P4	S12P2	0.0843302	0	93/1000
S13P5	S12P2	0.154223	1.1899999999999999e-135	20/1000
S13P6	S12P2	1	1	0/1000
S14P1	S12P2	0.210897	2.3800000000000002e-32	6/1000
S14P2	S12P2	0.015508	0	565/1000
S14P3	S12P2	1	1	0/1000
S14P4	S12P2	1	1	0/1000
S14P5	S12P2	1	1	0/1000
S14P6	S12P2	1	1	0/1000
S15P10	S12P2	0.243761	1.39e-20	3/1000
S15P11	S12P2	1	1	0/1000
S15P12	S12P2	1	1	0/1000
S15P13	S12P2	0.243761	1.0100000000000002e-21	3/1000
S15P1	S12P2	0.159146	8.909999999999999e-104	18/1000
S15P2	S12P2	0.00846101	0	720/1000
S15P3	S12P2	1	1	0/1000
S15P4	S12P2	0.0572108	0	177/1000
S15P5	S12P2	1	1	0/1000
S15P6	S12P2	1	1	0/1000
S15P7	S12P2	1	1	0/1000
S15P8	S12P2	0.132399	3.52e-234	32/1000
S15P9	S12P2	0.145727	6.79e-175	24/1000
S16P10	S12P2	1	1	0/1000
S16P1	S12P2	0.149777	1.5e-127	22/1000
S16P2	S12P2	0.0343598	0	321/1000
S16P3	S12P2	1	1	0/1000
S16P4	S12P2	0.0974869	0	69/1000
S16P5	S12P2	0.0671564	0	139/1000
S16P6	S12P2	1	1	0/1000
S16P7	S12P2	1	1	0/1000
S16P8	S12P2	1	1	0/1000
S16P9	S12P2	1	1	0/1000
S17P1	S12P2	0.178173	1.31e-67	12/1000
S17P2	S12P2	0.00752278	0	745/1000
S17P3	S12P2	0.191731	6.529999999999999e-52	9/1000
S17P4	S12P2	0.154223	1.1899999999999999e-135	20/1000
S17P5	S12P2	1	1	0/1000
S17P6	S12P2	0.263022	6.03e-13	2/1000
S18P10	S12P2	1	1	0/1000
S18P11	S12P2	1	1	0/1000
S18P12	S12P2	1	1	0/1000
S18P1	S12P2	0.203604	4.98e-38	7/1000
S18P2	S12P2	0.0359759	0	307/1000
S18P3	S12P2	0.210897	5.16e-34	6/1000
S18P4	S12P2	0.0503867	0	210/1000
S18P5	S12P2	0.100152	0	65/1000
S18P6	S12P2	1	1	0/1000
S18P7	S12P2	1	1	0/1000
S18P8	S12P2	1	1	0/1000
S18P9	S12P2	1	1	0/1000
S19P1	S12P2	0.178173	6.39e-67	12/1000
S19P2	S12P2	0.0974869	0	69/1000
S19P3	S12P2	1	1	0/1000
S19P4	S12P2	1	1	0/1000
S19P5	S12P2	1	1	0/1000
S1P1	S12P2	0.178173	6.53e-67	12/1000
S1P2	S12P2	0.107658	0	55/1000
S1P3	S12P2	0.263022	1.32e-12	2/1000
S1P4	S12P2	1	1	0/1000
S1P5	S12P2	1	1	0/1000
S1P6	S12P2	1	1	0/1000
S1P7	S12P2	1	1	0/1000
S1P8	S12P2	0.191731	7.78e-63	9/1000
S2P10	S12P2	1	1	0/1000
S2P1	S12P2	0.149777	1.56e-127	22/1000
S2P2	S12P2	0.0259767	0	408/1000
S2P3	S12P2	0.178173	3.76e-70	12/1000
S2P4	S12P2	1	1	0/1000
S2P5	S12P2	1	1	0/1000
S2P6	S12P2	1	1	0/1000
S2P7	S12P2	1	1	0/1000
S2P8	S12P2	1	1	0/1000
S2P9	S12P2	1	1	0/1000
S3P1	S12P2	0.182269	1.7599999999999998e-61	11/1000
S3P2	S12P2	0.0258115	0	410/1000
S3P3	S12P2	0.191731	6.529999999999999e-52	9/1000
S3P4	S12P2	0.0277775	0	387/1000
S3P5	S12P2	0.0843302	0	93/1000
S3P6	S12P2	0.154223	1.1899999999999999e-135	20/1000
S3P7	S12P2	1	1	0/1000
S3P8	S12P2	0.263022	6.03e-13	2/1000
S3P9	S12P2	1	1	0/1000
S4P1	S12P2	0.161822	2.56e-96	17/1000
S4P2	S12P2	0.0180709	0	520/1000
S4P3	S12P2	1	1	0/1000
S4P4	S12P2	1	1	0/1000
S4P5	S12P2	1	1	0/1000
S4P6	S12P2	1	1	0/1000
S4P7	S12P2	1	1	0/1000
S5P1	S12P2	0.149777	1.42e-127	22/1000
S5P2	S12P2	0.00997914	0	682/1000
S5P3	S12P2	1	1	0/1000
S5P4	S12P2	0.164662	1.61e-98	16/1000
S5P5	S12P2	1	1	0/1000
S6P1	S12P2	1	1	0/1000
S6P2	S12P2	1	1	0/1000
S6P3	S12P2	0.0365754	0	302/1000
S6P4	S12P2	0.156619	6.220000000000001e-110	19/1000
S6P5	S12P2	1	1	0/1000
S6P6	S12P2	0.197292	1.17e-45	8/1000
S7P1	S12P2	0.178173	6.39e-67	12/1000
S7P2	S12P2	0.0974869	0	69/1000
S7P3	S12P2	1	1	0/1000
S7P4	S12P2	1	1	0/1000
S7P5	S12P2	1	1	0/1000
S7P6	S12P2	1	1	0/1000
S7P7	S12P2	1	1	0/1000
S8P1	S12P2	0.149777	1.42e-127	22/1000
S8P2	S12P2	0.0259767	0	408/1000
S8P3	S12P2	1	1	0/1000
S8P4	S12P2	1	1	0/1000
S8P5	S12P2	1	1	0/1000
S8P6	S12P2	1	1	0/1000
S8P7	S12P2	1	1	0/1000
S9P1	S12P2	0.149777	1.42e-127	22/1000
S9P2	S12P2	0.0259767	0	408/1000
S9P3	S12P2	1	1	0/1000
S9P4	S12P2	1	1	0/1000
S9P5	S12P2	1	1	0/1000
S9P6	S12P2	1	1	0/1000
S9P7	S12P2	1	1	0/1000
S9P8	S12P2	1	1	0/1000
12p	S12P3	1	1	0/1000
S10P1	S12P3	1	1	0/1000
S10P2	S12P3	1	1	0/1000
S10P3	S12P3	0.000780658	0	968/1000
S10P4	S12P3	0.056983	0	178/1000
S10P5	S12P3	0.178173	2.17e-83	12/1000
S10P6	S12P3	0.178173	6.15e-84	12/1000
S11P1	S12P3	1	1	0/1000
S11P2	S12P3	1	1	0/1000
S11P3	S12P3	0.00178577	0	929/1000
[truncated: 18,166 more rows]
