# Supplementary material for: Genomic characterization of vancomycin-resistant Enterococcus faecium and van-carrying mobile genetic elements in a tertiary hospital in northeastern China
Source: Front Microbiol. 2026 Apr 10;17:1804495. doi: 10.3389/fmicb.2026.1804495 (PMC13106145; doi:10.3389/fmicb.2026.1804495)
Supplement: Supplementary file 6 [file Table_6.xlsx]

## Sheet: Table S6
Table S6. FastANI Comparison of Genomic Similarity
SAMPLE	S8P4	S1P4	S5P2	S1P1	S9P8	S13P6	S17P1	S18P9	S9P4	S15P12	S18P8	S19P1	S16P2	S11P1	S3P8	S12P2	S8P7	S18P7	S19P5	S10P1	S16P4	S18P12	S10P4	S3P6	S19P2	S6P4	S5P5	S3P2	S7P5	S7P3	S2P1	S18P2	S4P2	S17P5	S13P1	S11P2	S2P9	S9P7	S15P2	S13P2	S14P5	S6P3	S3P4	S3P5	12p	S15P7	S4P3	S12P5	S8P3
S8P4	100	99.8681	0	0	0	91.1392	0	78.9951	100	0	0	0	0	0	0	0	0	0	91.9422	0	0	0	91.9422	90.0371	0	0	95.2857	0	94.2516	0	0	0	91.134	91.1392	0	0	0	0	0	0	91.1392	0	0	0	0	93.2412	91.5715	84.8603	0
S1P4	99.8681	100	0	0	0	89.7558	0	79.0357	99.8681	0	0	0	0	0	0	0	0	0	91.0977	0	0	0	91.0977	89.843	0	0	95.1811	0	94.6242	0	0	0	91.6345	89.7558	0	0	0	0	0	0	89.7558	0	0	0	0	93.2017	92.9508	84.8476	0
S5P2	0	0	100	0	0	74.786	0	0	0	0	0	0	97.4546	0	95.9919	98.7357	0	0	74.8416	0	99.7642	0	74.8416	94.2664	98.5069	0	0	98.8435	74.6763	0	0	96.9076	97.8517	74.786	0	97.5462	0	0	98.7159	98.4215	74.786	96.3464	99.1495	97.3956	99.8769	74.786	0	0	0
S1P1	0	0	0	100	0	0	97.3883	0	0	0	0	99.983	0	97.3628	92.1485	0	0	0	0	99.9548	92.257	0	0	93.5854	92.3247	97.7693	0	90.5168	0	0	97.8438	92.2053	90.7112	0	97.5701	0	0	0	0	0	0	0	0	92.4686	74.3844	0	91.3594	0	0
S9P8	0	0	0	0	100	0	0	0	0	0	0	0	0	0	0	0	0	0	0	0	0	0	0	0	0	0	0	0	0	0	0	0	0	0	0	0	0	0	0	0	0	0	0	0	0	0	0	0	0
S13P6	91.1392	89.7558	74.786	0	0	100	0	79.0908	91.1392	0	0	0	74.786	0	0	0	0	0	99.335	0	0	0	99.335	76.1226	0	0	82.0006	0	98.4175	0	0	74.6507	99.4571	100	0	74.6243	0	0	0	0	99.986	0	0	0	0	99.4625	96.87	78.0203	0
S17P1	0	0	0	97.3883	0	0	100	0	0	0	0	97.416	0	97.1274	92.3208	0	0	0	0	97.6812	94.183	0	0	96.227	91.6421	97.9645	0	92.3756	0	0	98.2211	0	0	0	99.866	0	0	0	0	92.2253	0	91.4032	0	92.7613	77.103	0	93.3791	0	0
S18P9	78.9951	79.0357	0	0	0	79.0908	0	100	78.9951	0	0	0	0	0	0	0	0	74.7584	79.0357	0	0	0	79.0357	79.6788	0	0	0	0	79.0357	0	0	0	79.161	79.0908	0	0	0	0	0	0	79.0908	0	0	77.2651	0	79.0908	78.2197	0	0
S9P4	100	99.8681	0	0	0	91.1392	0	78.9951	100	0	0	0	0	0	0	0	0	0	91.9422	0	0	0	91.9422	90.0371	0	0	95.2857	0	94.2516	0	0	0	91.134	91.1392	0	0	0	0	0	0	91.1392	0	0	0	0	93.2412	91.5715	84.8603	0
S15P12	0	0	0	0	0	0	0	0	0	100	0	0	0	0	0	0	0	0	0	0	0	0	0	0	0	0	0	0	0	0	0	0	0	0	0	0	0	0	0	0	0	0	0	0	0	0	0	0	0
S18P8	0	0	0	0	0	0	0	0	0	0	100	0	0	0	0	0	99.6924	0	0	0	0	0	0	0	93.0493	0	0	0	0	0	0	0	87.9567	0	0	0	0	98.3074	0	0	0	92.9079	0	0	0	0	0	0	0
S19P1	0	0	0	99.983	0	0	97.416	0	0	0	0	100	0	97.503	91.8274	0	0	0	0	99.9807	92.198	0	0	94.0633	91.4943	97.6116	0	92.7508	0	0	98.3331	0	0	0	97.8445	0	0	0	0	0	0	0	0	93.5432	75.5187	0	90.576	0	0
S16P2	0	0	97.4546	0	0	74.786	0	0	0	0	0	0	100	88.2333	96	94.8704	0	0	74.8138	0	92.5014	0	74.8138	94.0406	92.7829	0	0	92.3419	74.7312	0	0	98.8959	96.9053	74.786	91.6279	97.8539	0	0	95.4142	94.6633	74.786	98.0018	97.1869	96.8898	77.1564	74.786	0	0	0
S11P1	0	0	0	97.3628	0	0	97.1274	0	0	0	0	97.503	88.2333	100	92.1234	0	0	0	0	97.5888	91.8993	0	0	91.9973	88.9108	97.0375	0	90.177	0	0	97.4657	88.067	89.0178	0	98.0612	89.4976	0	0	89.9942	91.6933	0	0	0	90.9795	77.0504	0	93.2356	0	0
S3P8	0	0	95.9919	92.1485	0	0	92.3208	0	0	0	0	91.8274	96	92.1234	100	91.8323	0	0	0	92.2649	93.2176	0	0	0	92.0769	92.0538	0	90.9323	0	0	92.0538	94.817	93.0283	0	92.4342	94.4513	0	0	92.5466	100	0	92.0769	0	90.8354	0	0	91.67	0	0
S12P2	0	0	98.7357	0	0	0	0	0	0	0	0	0	94.8704	0	91.8323	100	0	0	0	0	95.922	0	0	94.1506	96.6921	0	0	98.7568	0	0	0	94.8891	97.8094	0	0	96.5028	0	0	99.7153	99.2499	0	97.117	99.4421	96.5655	77.0898	0	0	0	0
S8P7	0	0	0	0	0	0	0	0	0	0	99.6924	0	0	0	0	0	100	0	0	0	0	0	0	0	94.3212	0	0	0	0	0	0	0	83.8697	0	0	0	0	99.2813	0	0	0	94.1947	0	0	0	0	0	0	0
S18P7	0	0	0	0	0	0	0	74.7584	0	0	0	0	0	0	0	0	0	100	0	0	0	0	0	0	0	0	0	0	0	0	0	0	0	0	0	0	0	0	0	0	0	0	0	0	0	0	0	0	0
S19P5	91.9422	91.0977	74.8416	0	0	99.335	0	79.0357	91.9422	0	0	0	74.8138	0	0	0	0	0	100	0	0	0	100	76.1087	0	0	82.1367	0	99.0279	0	0	74.6785	98.4393	99.335	0	74.6521	0	0	0	0	99.3199	0	0	0	0	98.5818	96.3361	77.965	0
S10P1	0	0	0	99.9548	0	0	97.6812	0	0	0	0	99.9807	0	97.5888	92.2649	0	0	0	0	100	91.2211	0	0	93.065	91.9913	97.7505	0	91.7556	0	0	97.9718	0	0	0	97.8835	0	0	0	0	0	0	0	0	93.0493	75.5187	0	90.409	0	0
S16P4	0	0	99.7642	92.257	0	0	94.183	0	0	0	0	92.198	92.5014	91.8993	93.2176	95.922	0	0	0	91.2211	100	0	0	95.4436	97.0243	90.8073	0	95.7041	0	0	93.2485	90.6374	98.8384	0	94.4414	99.5649	0	0	97.7133	97.527	0	98.4069	85.8912	92.0234	100	0	89.749	0	0
S18P12	0	0	0	0	0	0	0	0	0	0	0	0	0	0	0	0	0	0	0	0	0	100	0	0	0	0	0	0	0	0	0	0	0	0	0	0	0	0	0	0	0	0	0	0	0	0	0	0	0
S10P4	91.9422	91.0977	74.8416	0	0	99.335	0	79.0357	91.9422	0	0	0	74.8138	0	0	0	0	0	100	0	0	0	100	76.1087	0	0	82.1367	0	99.0279	0	0	74.6785	98.4393	99.335	0	74.6521	0	0	0	0	99.3199	0	0	0	0	98.5818	96.3361	77.965	0
S3P6	90.0371	89.843	94.2664	93.5854	0	76.1226	96.227	79.6788	90.0371	0	0	94.0633	94.0406	91.9973	0	94.1506	0	0	76.1087	93.065	95.4436	0	76.1087	100	91.6057	96.8044	92.9476	94.3485	76.0673	0	94.1082	94.1715	89.2613	76.1226	96.1601	94.0523	0	0	95.4515	94.3399	76.1226	94.0866	0	95.4709	0	77.0077	75.898	82.9912	0
S19P2	0	0	98.5069	92.3247	0	0	91.6421	0	0	0	93.0493	91.4943	92.7829	88.9108	92.0769	96.6921	94.3212	0	0	91.9913	97.0243	0	0	91.6057	100	89.2019	0	97.0165	0	0	89.9049	94.8283	95.8614	0	92.2633	97.936	0	96.6943	99.1135	96.1132	0	99.3689	0	95.4915	100	0	97.3886	0	0
S6P4	0	0	0	97.7693	0	0	97.9645	0	0	0	0	97.6116	0	97.0375	92.0538	0	0	0	0	97.7505	90.8073	0	0	96.8044	89.2019	100	0	92.7743	0	0	97.1139	0	89.3979	0	97.801	0	0	0	0	91.941	0	0	0	93.3266	77.0898	0	91.4074	0	0
S5P5	95.2857	95.1811	0	0	0	82.0006	0	0	95.2857	0	0	0	0	0	0	0	0	0	82.1367	0	0	0	82.1367	92.9476	0	0	100	0	88.1651	0	0	0	80.5534	82.0006	0	0	0	0	0	0	82.0006	0	0	0	0	89.3111	80.144	95.0171	0
S3P2	0	0	98.8435	90.5168	0	0	92.3756	0	0	0	0	92.7508	92.3419	90.177	90.9323	98.7568	0	0	0	91.7556	95.7041	0	0	94.3485	97.0165	92.7743	0	100	0	0	89.1286	94.996	95.3933	0	92.3084	95.6872	0	0	97.2358	100	0	94.0714	0	94.0414	76.9354	0	0	0	0
S7P5	94.2516	94.6242	74.6763	0	0	98.4175	0	79.0357	94.2516	0	0	0	74.7312	0	0	0	0	0	99.0279	0	0	0	99.0279	76.0673	0	0	88.1651	0	100	0	0	74.5959	97.8885	98.4175	0	74.5695	0	0	0	0	98.3945	0	0	0	0	99.4686	95.8264	82.9888	0
S7P3	0	0	0	0	0	0	0	0	0	0	0	0	0	0	0	0	0	0	0	0	0	0	0	0	0	0	0	0	0	100	0	0	0	0	0	0	0	0	0	0	0	99.1968	0	0	0	0	0	0	99.8649
S2P1	0	0	0	97.8438	0	0	98.2211	0	0	0	0	98.3331	0	97.4657	92.0538	0	0	0	0	97.9718	93.2485	0	0	94.1082	89.9049	97.1139	0	89.1286	0	0	100	0	0	0	98.7614	0	0	0	0	0	0	0	88.3867	92.809	77.1834	0	90.2485	0	0
S18P2	0	0	96.9076	92.2053	0	74.6507	0	0	0	0	0	0	98.8959	88.067	94.817	94.8891	0	0	74.6785	0	90.6374	0	74.6785	94.1715	94.8283	0	0	94.996	74.5959	0	0	100	97.8973	74.6507	0	99.9941	0	0	93.9554	95.5464	74.6507	97.8074	97.0988	93.9071	0	74.6507	0	0	0
S4P2	91.134	91.6345	97.8517	90.7112	0	99.4571	0	79.161	91.134	0	87.9567	0	96.9053	89.0178	93.0283	97.8094	83.8697	0	98.4393	0	98.8384	0	98.4393	89.2613	95.8614	89.3979	80.5534	95.3933	97.8885	0	0	97.8973	100	99.4571	0	97.704	0	88.4594	97.3457	96.7866	99.451	97.4065	98.5453	96.2527	99.9459	98.9027	96.2801	78.7828	0
S17P5	91.1392	89.7558	74.786	0	0	100	0	79.0908	91.1392	0	0	0	74.786	0	0	0	0	0	99.335	0	0	0	99.335	76.1226	0	0	82.0006	0	98.4175	0	0	74.6507	99.4571	100	0	74.6243	0	0	0	0	99.986	0	0	0	0	99.4625	96.87	78.0203	0
S13P1	0	0	0	97.5701	0	0	99.866	0	0	0	0	97.8445	91.6279	98.0612	92.4342	0	0	0	0	97.8835	94.4414	0	0	96.1601	92.2633	97.801	0	92.3084	0	0	98.7614	0	0	0	100	0	0	0	0	91.9539	0	0	0	93.2018	77.2245	0	94.4242	0	0
S11P2	0	0	97.5462	0	0	74.6243	0	0	0	0	0	0	97.8539	89.4976	94.4513	96.5028	0	0	74.6521	0	99.5649	0	74.6521	94.0523	97.936	0	0	95.6872	74.5695	0	0	99.9941	97.704	74.6243	0	100	0	0	96.1858	95.9595	74.6243	97.8242	97.6841	96.2879	99.6516	74.6243	92.5606	0	0
S2P9	0	0	0	0	0	0	0	0	0	0	0	0	0	0	0	0	0	0	0	0	0	0	0	0	0	0	0	0	0	0	0	0	0	0	0	0	100	0	0	0	0	0	0	0	0	0	0	0	0
S9P7	0	0	0	0	0	0	0	0	0	0	98.3074	0	0	0	0	0	99.2813	0	0	0	0	0	0	0	96.6943	0	0	0	0	0	0	0	88.4594	0	0	0	0	100	0	0	0	96.4612	0	0	0	0	0	0	0
S15P2	0	0	98.7159	0	0	0	0	0	0	0	0	0	95.4142	89.9942	92.5466	99.7153	0	0	0	0	97.7133	0	0	95.4515	99.1135	0	0	97.2358	0	0	0	93.9554	97.3457	0	0	96.1858	0	0	100	97.8587	0	97.7097	99.4495	97.3158	100	0	94.9047	0	0
S13P2	0	0	98.4215	0	0	0	92.2253	0	0	0	0	0	94.6633	91.6933	100	99.2499	0	0	0	0	97.527	0	0	94.3399	96.1132	91.941	0	100	0	0	0	95.5464	96.7866	0	91.9539	95.9595	0	0	97.8587	100	0	96.1359	100	93.5508	81.0848	0	0	0	0
S14P5	91.1392	89.7558	74.786	0	0	99.986	0	79.0908	91.1392	0	0	0	74.786	0	0	0	0	0	99.3199	0	0	0	99.3199	76.1226	0	0	82.0006	0	98.3945	0	0	74.6507	99.451	99.986	0	74.6243	0	0	0	0	100	0	0	0	0	99.4543	96.8626	78.0203	0
S6P3	0	0	96.3464	0	0	0	91.4032	0	0	0	92.9079	0	98.0018	0	92.0769	97.117	94.1947	0	0	0	98.4069	0	0	94.0866	99.3689	0	0	94.0714	0	99.1968	0	97.8074	97.4065	0	0	97.8242	0	96.4612	97.7097	96.1359	0	100	98.6054	98.0215	100	0	95.4103	0	99.6044
S3P4	0	0	99.1495	0	0	0	0	0	0	0	0	0	97.1869	0	0	99.4421	0	0	0	0	85.8912	0	0	0	0	0	0	0	0	0	88.3867	97.0988	98.5453	0	0	97.6841	0	0	99.4495	100	0	98.6054	100	0	77.0375	0	0	0	0
S3P5	0	0	97.3956	92.4686	0	0	92.7613	77.2651	0	0	0	93.5432	96.8898	90.9795	90.8354	96.5655	0	0	0	93.0493	92.0234	0	0	95.4709	95.4915	93.3266	0	94.0414	0	0	92.809	93.9071	96.2527	0	93.2018	96.2879	0	0	97.3158	93.5508	0	98.0215	0	100	74.4364	0	97.6504	0	0
12p	0	0	99.8769	74.3844	0	0	77.103	0	0	0	0	75.5187	77.1564	77.0504	0	77.0898	0	0	0	75.5187	100	0	0	0	100	77.0898	0	76.9354	0	0	77.1834	0	99.9459	0	77.2245	99.6516	0	0	100	81.0848	0	100	77.0375	74.4364	100	0	74.4627	0	0
S15P7	93.2412	93.2017	74.786	0	0	99.4625	0	79.0908	93.2412	0	0	0	74.786	0	0	0	0	0	98.5818	0	0	0	98.5818	77.0077	0	0	89.3111	0	99.4686	0	0	74.6507	98.9027	99.4625	0	74.6243	0	0	0	0	99.4543	0	0	0	0	100	96.3933	84.4029	0
S4P3	91.5715	92.9508	0	91.3594	0	96.87	93.3791	78.2197	91.5715	0	0	90.576	0	93.2356	91.67	0	0	0	96.3361	90.409	89.749	0	96.3361	75.898	97.3886	91.4074	80.144	0	95.8264	0	90.2485	0	96.2801	96.87	94.4242	92.5606	0	0	94.9047	0	96.8626	95.4103	0	97.6504	74.4627	96.3933	100	78.9193	0
S12P5	84.8603	84.8476	0	0	0	78.0203	0	0	84.8603	0	0	0	0	0	0	0	0	0	77.965	0	0	0	77.965	82.9912	0	0	95.0171	0	82.9888	0	0	0	78.7828	78.0203	0	0	0	0	0	0	78.0203	0	0	0	0	84.4029	78.9193	100	0
S8P3	0	0	0	0	0	0	0	0	0	0	0	0	0	0	0	0	0	0	0	0	0	0	0	0	0	0	0	0	0	99.8649	0	0	0	0	0	0	0	0	0	0	0	99.6044	0	0	0	0	0	0	100
S15P5	0	0	0	96.2749	0	0	93.2001	0	0	0	0	96.2749	0	92.989	0	0	0	0	0	96.2749	0	0	0	0	0	87.2447	0	0	0	82.1849	93.2267	0	0	0	93.8205	76.6835	0	0	0	0	0	0	0	0	0	0	0	0	0
S10P3	99.9385	99.9604	0	0	0	91.1335	0	78.9951	99.9385	0	0	0	0	0	0	0	0	0	91.9365	0	0	0	91.9365	89.9035	0	0	95.2445	0	94.4088	0	0	0	91.1284	91.1335	0	0	0	0	0	0	91.1335	0	0	0	0	93.236	91.5658	84.8476	0
S10P2	0	0	97.9526	90.8024	0	0	90.5274	0	0	0	0	89.3851	91.5399	90.3105	91.9574	93.4657	0	0	0	91.0731	98.0842	0	0	91.5717	99.8468	90.288	0	94.842	0	0	90.07	96.243	95.7753	0	93.0399	98.0548	0	0	99.1811	94.148	0	99.7967	84.1685	95.5795	99.7844	0	92.7606	0	0
S16P9	82.149	82.1362	0	0	0	77.3757	0	0	82.149	0	0	0	0	0	0	0	0	0	77.2651	0	0	0	77.2651	78.7713	0	0	96.6078	0	80.6962	0	0	0	78.9008	77.3757	0	0	0	0	0	0	77.3757	0	0	0	0	82.6483	79.1737	99.3998	0
S14P3	0	0	0	0	0	0	0	0	0	0	0	0	0	0	0	0	0	0	0	0	0	0	0	0	0	0	0	0	0	100	0	0	0	0	0	0	0	0	0	0	0	99.9649	0	0	0	0	0	0	99.6023
S12P1	0	0	0	98.2481	0	0	99.272	0	0	0	0	98.4152	0	97.8068	93.045	0	0	0	0	98.3215	93.6643	0	0	92.415	89.9942	97.9083	0	91.4977	0	0	98.8981	0	0	0	99.416	0	0	0	0	0	0	0	0	92.5171	74.5154	0	90.9673	0	0
S4P7	0	0	0	0	0	0	0	0	0	0	0	0	0	0	0	0	0	0	0	0	0	0	0	0	0	0	0	0	0	0	0	0	0	0	0	0	0	0	0	0	0	0	0	0	0	0	0	0	0
S16P1	0	0	0	97.6593	0	0	98.3397	0	0	0	0	97.6236	0	97.3588	91.8441	0	0	0	0	97.9976	91.6264	0	0	95.0203	91.923	97.263	0	91.1315	0	0	99.9824	0	90.4756	0	98.1684	0	0	0	94.0123	91.5087	0	0	87.2586	92.1436	77.0245	0	90.2006	0	0
S11P4	82.7509	83.0926	0	0	0	83.6546	0	79.0357	82.7509	0	0	0	0	0	0	0	0	0	83.6817	0	0	0	83.6817	97.5704	0	0	83.0489	0	83.6012	0	0	0	82.8162	83.6546	0	0	0	0	0	0	83.6546	0	0	0	0	83.6546	83.3054	88.4918	0
S7P7	81.2507	82.9714	0	0	0	82.479	0	79.5469	81.2507	0	0	0	0	0	0	0	0	0	82.5333	0	0	0	82.5333	95.07	0	0	76.8926	0	83.8894	0	0	0	82.3187	82.479	0	0	0	0	0	0	82.479	0	0	84.8349	0	82.479	82.5882	76.8926	0
S18P6	99.2469	99.2581	0	0	0	93.3011	0	76.9109	99.2469	0	0	0	0	0	0	0	0	0	94.8431	0	0	0	94.8431	92.1754	0	0	92.4109	0	94.8431	0	0	0	90.4408	93.3011	0	0	0	0	0	0	93.3011	0	0	0	0	93.3612	90.4574	85.4351	0
S19P4	99.1896	99.47	0	0	0	93.0101	0	78.9153	99.1896	0	0	0	0	0	0	0	0	0	94.3246	0	0	0	94.3246	89.9207	0	0	95.39	0	96.028	0	0	0	91.3374	93.0101	0	0	0	0	0	0	93.0101	0	0	0	0	94.6862	92.8606	84.5752	0
S5P1	0	0	0	97.6414	0	0	98.0894	0	0	0	0	97.7583	0	96.9631	92.0769	0	0	0	0	97.3753	93.2549	0	0	95.7269	90.1418	96.6914	0	89.0638	0	0	99.5995	0	0	0	97.7963	0	0	0	91.79	92.7074	0	0	88.0056	92.0539	77.2107	0	90.798	0	0
S2P10	0	0	0	0	0	0	0	0	0	0	0	0	0	0	0	0	0	0	0	0	0	0	0	0	0	0	0	0	0	0	0	0	0	0	0	0	0	0	0	0	0	0	0	0	0	0	0	0	0
S15P6	98.9344	99.3506	0	0	0	93.6681	0	78.9816	98.9344	0	0	0	0	0	0	0	0	0	95.1111	0	0	0	95.1111	89.5111	0	0	95.7559	0	96.0701	0	0	0	91.2637	93.6681	0	0	0	0	0	0	93.6681	0	0	0	0	94.7716	93.5186	85.8542	0
S9P2	0	0	98.1346	0	0	74.5722	0	0	0	0	0	0	100	89.4532	95.4429	95.8351	0	0	74.6	0	99.8248	0	74.6	94.0097	97.9307	0	0	95.9197	74.5174	0	0	99.1109	98.0987	74.5722	0	98.9489	0	0	95.8631	96.1772	74.5722	98.2023	97.0385	97.4859	99.9864	74.5722	0	0	0
S15P11	0	0	0	0	0	0	0	0	0	0	0	0	0	0	0	0	0	0	0	0	0	0	0	0	0	0	0	0	0	0	0	0	0	0	0	0	0	0	0	0	0	0	0	0	0	0	0	0	0
S16P5	0	0	99.7827	0	0	0	0	0	0	0	0	0	0	0	0	99.9769	0	0	0	0	0	0	0	0	88.2774	0	0	99.9795	0	0	0	99.9383	99.8917	0	0	99.9827	0	0	0	99.9795	0	86.7916	0	0	0	0	0	0	0
S15P8	0	0	0	0	0	0	0	0	0	0	0	0	0	0	0	0	0	0	0	0	0	0	0	0	0	0	0	0	0	0	0	0	0	0	0	0	0	0	0	0	0	0	0	0	0	0	0	0	0
S1P8	0	0	0	0	0	0	0	0	0	0	0	0	0	0	0	0	0	0	0	0	0	0	0	0	0	0	0	0	0	0	0	0	0	0	0	0	0	0	0	0	0	0	0	0	0	0	0	0	0
S18P3	0	0	0	0	0	0	0	0	0	0	0	0	0	0	0	0	0	0	0	0	0	0	0	0	0	0	0	0	0	0	0	0	0	0	0	0	0	0	0	0	0	0	0	0	0	0	0	0	0
S4P1	0	0	0	98.4774	0	0	99.2648	0	0	0	0	98.1496	0	97.9388	93.1337	0	0	0	0	98.416	94.4107	0	0	95.957	92.3075	98.0278	0	91.0531	0	0	99.1552	0	0	0	99.4109	0	0	0	93.7701	0	0	0	90.018	92.6605	75.9712	0	91.5795	0	0
S18P10	0	0	0	0	0	0	0	0	0	0	0	0	0	0	0	0	0	0	0	0	0	0	0	0	0	0	0	0	0	0	0	0	0	0	0	0	0	0	0	0	0	0	0	0	0	0	0	0	0
S17P6	0	0	95.5039	92.2427	0	0	92.6642	0	0	0	0	92.1922	95.4845	92.4613	98.8429	91.9312	0	0	0	92.3432	93.207	0	0	0	92.4171	92.3042	0	91.5971	0	0	92.3042	94.6988	93.1124	0	92.6155	95.0166	0	0	92.5358	100	0	92.423	0	91.5352	84.613	0	91.9907	0	0
S15P1	0	0	0	98.0406	0	0	97.5447	0	0	0	0	97.9192	0	97.2422	91.1433	0	0	0	0	97.8127	90.9431	0	0	96.7671	89.5771	99.5221	0	90.782	0	0	97.1176	0	0	0	97.6996	0	0	0	0	0	0	0	0	93.3682	77.0504	0	91.6004	0	0
S4P5	81.5802	82.1883	0	0	0	78.7695	0	0	81.5802	0	0	0	0	0	0	0	0	0	78.7142	0	0	0	78.7142	84.3372	0	0	97.431	0	81.6715	0	0	0	78.6464	78.7695	0	0	0	0	0	0	78.7695	0	0	0	0	82.6799	78.7835	96.1902	0
S13P3	0	0	0	0	0	0	0	0	0	0	0	0	0	0	0	0	0	0	0	0	0	0	0	0	0	0	0	0	0	0	0	0	0	0	89.3126	0	0	0	0	0	0	0	0	0	77.1834	0	0	0	0
S8P5	91.1517	89.7749	74.8416	0	0	99.9098	0	79.1047	91.1517	0	0	0	74.8138	0	0	0	0	0	99.3663	0	0	0	99.3663	76.1366	0	0	82.0139	0	98.402	0	0	74.6785	99.4045	99.9098	0	74.6521	0	0	0	0	99.8947	0	0	0	0	99.4402	96.8593	78.0343	0
S14P1	0	0	85.7789	96.3673	0	0	95.3939	0	0	0	0	96.5607	0	99.2006	92.1001	0	0	0	0	96.3517	89.3558	0	0	91.5943	88.8067	94.9609	0	85.9429	0	0	96.8636	86.5613	0	0	94.7479	0	0	0	85.6133	0	0	0	0	92.7228	74.7584	0	92.4498	0	0
S3P7	91.1392	89.7558	74.786	0	0	100	0	79.0908	91.1392	0	0	0	74.786	0	0	0	0	0	99.335	0	0	0	99.335	76.1226	0	0	82.0006	0	98.4175	0	0	74.6507	99.4571	100	0	74.6243	0	0	0	0	99.986	0	0	0	0	99.4625	96.87	78.0203	0
S1P6	81.2507	81.2248	0	0	0	80.4304	0	79.1187	81.2507	0	0	0	0	0	0	0	0	0	80.4852	0	0	0	80.4852	88.1051	0	0	83.4242	0	80.3222	0	0	0	82.3187	80.4304	0	0	0	0	0	0	80.4304	0	0	81.68	0	80.4304	82.5882	81.8829	0
S3P3	0	0	0	0	0	0	0	0	0	0	0	0	0	0	0	0	0	0	0	0	0	0	0	0	0	0	0	0	0	0	0	0	0	0	89.3126	0	0	0	0	0	0	0	0	0	77.1834	0	0	0	0
S17P4	90.0408	89.8779	96.9714	93.5382	0	76.0671	96.34	79.6788	90.0408	0	0	94.0226	94.1126	91.9291	0	94.2301	0	0	76.0531	93.0096	95.6204	0	76.0531	99.9424	91.5827	96.9044	92.9639	94.2565	76.0117	0	94.1781	94.0905	89.3343	76.0671	96.0903	93.9911	0	0	95.578	94.2289	76.0671	94.145	0	95.4097	0	76.9521	75.8703	82.9912	0
S6P5	0	0	0	0	0	0	0	0	0	0	0	0	0	0	0	0	0	0	0	0	0	0	0	0	0	0	0	0	0	98.4995	0	0	0	0	0	0	0	0	0	0	0	97.1645	0	0	0	0	0	0	98.2014
S6P1	0	0	0	0	0	0	0	0	0	0	0	0	0	0	0	0	0	0	0	0	0	0	0	0	0	0	0	0	0	0	0	0	0	0	0	0	0	0	0	0	0	0	0	0	0	0	0	0	0
S7P2	0	0	97.8788	90.0123	0	0	90.5189	0	0	0	93.1421	90.8845	92.7638	89.6823	93.0937	96.3155	94.405	0	0	91.2681	98.3579	0	0	91.6769	99.9136	89.7176	0	95.928	0	0	89.1357	0	95.743	0	91.2545	97.3227	0	96.7287	98.7019	95.4792	0	99.2622	0	95.7855	100	0	97.4613	0	0
S1P5	91.9422	91.0977	74.8416	0	0	99.335	0	79.0357	91.9422	0	0	0	74.8138	0	0	0	0	0	100	0	0	0	100	76.1087	0	0	82.1367	0	99.0279	0	0	74.6785	98.4393	99.335	0	74.6521	0	0	0	0	99.3199	0	0	0	0	98.5818	96.3361	77.965	0
S17P2	0	0	98.6477	0	0	0	0	88.0707	0	0	0	0	95.7951	0	92.725	99.1073	0	0	0	0	97.3895	0	0	94.1872	97.4819	0	0	99.9829	0	0	0	95.3492	96.9847	0	92.3529	96.5783	0	0	98.8766	99.8297	0	96.661	99.9293	99.6874	77.2245	0	98.3644	0	0
S15P10	0	0	0	0	0	0	0	0	0	0	0	0	0	0	0	0	0	0	0	0	0	0	0	0	0	0	0	0	0	0	0	0	0	0	0	0	0	0	0	0	0	0	0	0	0	0	0	0	0
S9P5	91.1517	89.7749	74.8416	0	0	99.9098	0	79.1047	91.1517	0	0	0	74.8138	0	0	0	0	0	99.3663	0	0	0	99.3663	76.1366	0	0	82.0139	0	98.402	0	0	74.6785	99.4045	99.9098	0	74.6521	0	0	0	0	99.8947	0	0	0	0	99.4402	96.8593	78.0343	0
S9P1	0	0	0	97.6269	0	0	98.4211	0	0	0	0	98.0055	0	97.5524	91.8441	0	0	0	0	98.2288	91.955	0	0	94.0988	90.5208	97.3914	0	89.8583	0	0	99.9854	0	90.334	0	98.3883	0	0	0	0	91.9581	0	0	87.2311	92.6044	77.0245	0	90.0398	0	0
S8P6	84.9879	84.6904	0	0	0	78.8356	0	0	84.9879	0	0	0	0	0	0	0	0	0	78.7802	0	0	0	78.7802	83.4589	0	0	93.1464	0	82.7625	0	0	0	79.5981	78.8356	0	0	0	0	0	0	78.8356	0	0	0	0	84.5304	79.7346	99.0818	0
S13P5	90.0371	89.843	94.2664	93.5854	0	76.1226	96.227	79.6788	90.0371	0	0	94.0633	94.0406	91.9973	0	94.1506	0	0	76.1087	93.065	95.4436	0	76.1087	100	91.6057	96.8044	92.9476	94.3485	76.0673	0	94.1082	94.1715	89.2613	76.1226	96.1601	94.0523	0	0	95.4515	94.3399	76.1226	94.0866	0	95.4709	0	77.0077	75.898	82.9912	0
S10P6	81.5682	82.8336	0	0	0	83.2603	0	80.4032	81.5682	0	0	0	0	0	0	0	0	0	83.2875	0	0	0	83.2875	90.8129	0	0	78.3624	0	83.9655	0	0	0	83.1802	83.2603	0	0	0	0	0	0	83.2603	0	0	0	0	83.2603	83.3149	77.6775	0
S14P2	0	0	98.8851	0	0	0	0	0	0	0	0	0	95.2267	0	92.3399	99.954	0	0	0	0	98.1384	0	0	92.6375	98.8936	0	0	96.6392	0	0	0	94.4331	97.4034	0	0	96.6055	0	0	100	98.1248	0	97.856	99.4623	98.3008	100	0	97.1352	0	0
S2P2	0	0	98.0313	0	0	74.6243	0	0	0	0	0	0	99.9064	88.5849	95.0828	96.1614	0	0	74.6521	0	99.7989	0	74.6521	94.1256	97.4703	0	0	95.423	74.5695	0	87.9684	99.254	98.1554	74.6243	0	98.9965	0	0	95.9383	95.6862	74.6243	98.4812	96.9533	97.033	99.8696	74.6243	90.5651	0	0
S17P3	0	0	0	0	0	0	0	0	0	0	0	0	0	0	0	0	0	0	0	0	0	0	0	0	0	0	0	0	0	0	0	0	0	0	89.3126	0	0	0	0	0	0	0	0	0	77.1834	0	0	0	0
S15P13	0	0	0	0	0	0	0	0	0	0	0	0	0	0	0	0	0	0	0	0	0	0	0	0	0	0	0	0	0	0	0	0	0	0	0	0	0	0	0	0	0	0	0	0	0	0	0	0	0
S6P6	0	0	0	0	0	0	0	0	0	0	0	0	0	0	0	0	0	0	0	0	0	0	0	0	0	0	0	0	0	0	0	0	0	0	0	0	0	0	0	0	0	95.0079	0	0	0	0	0	0	0
S16P8	0	0	0	0	0	0	0	74.7584	0	0	0	0	0	0	0	0	0	96.4293	0	0	0	0	0	0	0	0	0	0	0	0	0	0	0	0	0	0	0	0	0	0	0	0	0	0	0	0	0	0	0
S16P10	0	0	0	0	0	0	0	0	0	0	0	0	0	0	0	0	0	0	0	0	0	0	0	0	0	0	0	0	0	0	0	0	0	0	0	0	0	0	0	0	0	0	0	0	0	0	0	0	0
S8P2	0	0	98.2457	0	0	74.786	0	0	0	0	0	0	99.9969	88.1402	96.0273	96.0979	0	0	74.8416	0	99.8614	0	74.8416	96.6631	96.9653	0	0	95.8968	74.6763	0	0	99.2657	98.0535	74.786	0	98.9952	0	0	95.8454	96.3265	74.786	98.3637	97.2409	96.8755	100	74.786	91.0789	0	0
S2P4	0	0	0	0	0	0	0	0	0	0	0	0	0	0	0	0	0	0	0	0	0	0	0	0	0	0	0	0	0	99.8663	0	0	0	0	0	0	0	0	0	0	0	99.6061	0	0	0	0	0	0	99.998
S3P1	0	0	0	97.6407	0	0	99.8594	0	0	0	0	97.6009	0	98.1219	92.2865	0	0	0	0	97.7276	94.3255	0	0	94.163	92.0667	97.3749	0	90.2197	0	0	98.2076	0	0	0	99.9798	0	0	0	0	0	0	0	0	92.9588	77.1971	0	90.6268	0	0
S11P5	0	0	0	0	0	0	0	0	0	0	0	0	0	0	0	0	0	0	0	0	0	0	0	0	0	0	0	0	0	0	0	0	0	0	0	0	0	0	0	0	0	0	0	0	0	0	0	0	0
S14P6	82.7509	83.0926	0	0	0	83.6546	0	79.0357	82.7509	0	0	0	0	0	0	0	0	0	83.6817	0	0	0	83.6817	97.5704	0	0	83.0489	0	83.6012	0	0	0	82.8162	83.6546	0	0	0	0	0	0	83.6546	0	0	0	0	83.6546	83.3054	88.4918	0
S15P4	0	0	98.5416	92.6688	0	0	95.4355	0	0	0	0	93.3543	90.679	91.5835	91.7956	99.271	0	0	0	92.9987	95.6713	0	0	94.6252	96.8624	91.3152	0	97.9729	0	0	93.4626	97.636	97.8615	0	95.0891	97.5882	0	0	93.1428	97.638	0	98.1992	0	94.1346	74.4627	0	95.8075	0	0
S18P4	0	0	96.9987	91.5742	0	0	0	0	0	0	0	0	97.6042	0	0	97.7777	0	0	0	92.6492	0	0	0	93.9097	0	0	0	97.2816	0	0	0	97.1861	96.7529	0	0	99.9429	0	0	96.6623	96.827	0	96.0685	96.1321	99.5033	0	0	0	0	0
S18P1	0	0	90.6798	94.9731	0	0	94.9804	0	0	0	0	95.2304	0	97.9318	92.1246	0	0	0	0	94.7137	91.9477	0	0	94.1461	90.289	94.9215	0	92.1502	0	0	95.9554	0	90.9706	0	94.769	92.6977	0	0	0	91.6044	0	0	0	91.3678	74.5954	0	92.0297	0	0
S1P7	81.2507	82.9714	0	0	0	82.479	0	79.534	81.2507	0	0	0	0	0	0	0	0	0	82.5333	0	0	0	82.5333	95.0599	0	0	76.8926	0	83.8894	0	0	0	82.3187	82.479	0	0	0	0	0	0	82.479	0	0	84.8099	0	82.479	82.5882	76.8926	0
S18P11	0	0	0	0	0	0	0	0	0	0	0	0	0	0	0	0	0	0	0	0	0	0	0	0	0	0	0	0	0	0	0	0	0	0	0	0	0	0	0	0	0	0	0	0	0	0	0	0	0
S2P5	98.2886	98.7269	0	0	0	93.0477	0	78.9549	98.2886	0	0	0	0	0	0	0	0	0	96.6601	0	0	0	96.6601	90.2097	0	0	95.3673	0	95.9734	0	0	0	90.5807	93.0477	0	0	0	0	0	0	93.0477	0	0	0	0	94.9644	89.3371	83.0826	0
S13P4	0	0	97.3956	92.4686	0	0	92.7613	74.7584	0	0	0	93.5432	96.8898	90.9795	90.8354	96.5655	0	0	0	93.0493	92.0234	0	0	95.5565	95.4915	93.3266	0	94.0414	0	0	92.809	93.9071	96.2527	0	93.2018	96.2879	0	0	97.3158	93.5508	0	98.0215	0	100	74.4364	0	97.6378	0	0
S5P3	0	0	0	0	0	0	0	0	0	0	0	0	0	0	0	0	0	0	0	0	0	0	0	0	0	0	0	0	0	98.9308	0	0	0	0	0	0	0	0	0	0	0	99.1546	0	0	0	0	0	0	98.783
S8P1	0	0	0	97.6304	0	0	98.4201	0	0	0	0	98.0066	0	97.5512	91.8441	0	0	0	0	98.2305	91.955	0	0	94.0988	90.5256	97.3341	0	89.8583	0	0	99.9823	0	90.3391	0	98.3878	0	0	0	0	91.961	0	0	87.2311	92.5744	77.0245	0	90.4112	0	0
S6P2	0	0	0	95.8163	0	0	94.1441	0	0	0	0	95.8163	0	93.8551	0	0	0	0	0	95.8163	0	0	0	0	0	91.3318	0	0	0	90.3792	94.1391	0	0	0	94.6903	77.8761	0	0	0	0	0	0	0	0	0	0	0	0	0
S7P6	81.2507	81.2248	0	0	0	80.4304	0	79.1187	81.2507	0	0	0	0	0	0	0	0	0	80.4852	0	0	0	80.4852	88.1051	0	0	83.4242	0	80.3222	0	0	0	82.3187	80.4304	0	0	0	0	0	0	80.4304	0	0	81.68	0	80.4304	82.5882	81.8829	0
S2P7	80.668	80.6551	0	0	0	77.3757	0	0	80.668	0	0	0	0	0	0	0	0	0	77.2651	0	0	0	77.2651	79.5199	0	0	97.094	0	80.2037	0	0	0	78.9008	77.3757	0	0	0	0	0	0	77.3757	0	0	0	0	82.3079	79.1737	97.9655	0
S12P3	99.9458	97.981	0	0	0	92.7425	0	76.8022	99.9458	0	0	0	0	0	0	0	0	0	94.1604	0	0	0	94.1604	91.8806	0	0	94.431	0	95.7481	0	0	0	90.651	92.7425	0	0	0	0	0	0	92.7425	0	0	0	0	94.3868	92.2811	83.0694	0
S14P4	99.7571	99.5893	0	0	0	91.1902	0	78.9951	99.7571	0	0	0	0	0	0	0	0	0	92.0814	0	0	0	92.0814	90.0276	0	0	94.4476	0	93.6861	0	0	0	91.2454	91.1902	0	0	0	0	0	0	91.1902	0	0	0	0	92.3901	91.6225	86.3303	0
S12P4	0	0	0	0	0	0	0	74.7584	0	0	0	0	0	0	0	0	0	97.2077	0	0	0	0	0	0	0	0	0	0	0	0	0	0	0	0	0	0	0	0	0	0	0	0	0	0	0	0	0	0	0
S19P3	81.6429	81.7144	0	0	0	83.1514	0	80.6261	81.6429	0	0	0	0	0	0	0	0	0	83.1787	0	0	0	83.1787	91.7232	0	0	81.5914	0	82.9339	0	0	0	83.5394	83.1514	0	0	0	0	0	0	83.1514	0	0	85.0369	0	82.8939	83.4704	82.0605	0
S5P4	0	0	87.6691	91.9593	0	0	87.7255	0	0	0	0	90.8102	87.8376	91.5206	91.7053	86.8238	0	0	0	90.516	92.4578	0	0	96.7208	93.2068	93.7407	0	87.3678	0	0	92.5653	94.5542	89.2338	0	88.6731	91.0578	0	0	94.7957	88.4033	0	96.3281	75.8625	95.8768	74.6492	0	95.8281	0	0
S9P6	80.668	80.6551	0	0	0	77.3757	0	0	80.668	0	0	0	0	0	0	0	0	0	77.2651	0	0	0	77.2651	79.5199	0	0	97.094	0	80.2037	0	0	0	78.9008	77.3757	0	0	0	0	0	0	77.3757	0	0	0	0	82.3079	79.1737	97.9655	0
[truncated: 74 more columns]
