# Supplementary material for: Genomic characterization of vancomycin-resistant Enterococcus faecium and van-carrying mobile genetic elements in a tertiary hospital in northeastern China
Source: Front Microbiol. 2026 Apr 10;17:1804495. doi: 10.3389/fmicb.2026.1804495 (PMC13106145; doi:10.3389/fmicb.2026.1804495)
Supplement: Supplementary file 7 [file Table_7.xlsx]

## Sheet: Table S7
Table S7. Temporal distribution of sequence types (STs) across the two study period
Period	ST17	ST68	ST78	ST80	ST547	Total
2019–2022	4	3	0	0	1	8
2023–2024	0	0	9	2	0	11
Temporal distribution of sequence types (STs) between the early (2019-2022) and late (2023-2024) periods used for Fisher’s exact test analysis.
