# Supplementary material for: Genomic characterization of vancomycin-resistant Enterococcus faecium and van-carrying mobile genetic elements in a tertiary hospital in northeastern China
Source: Front Microbiol. 2026 Apr 10;17:1804495. doi: 10.3389/fmicb.2026.1804495 (PMC13106145; doi:10.3389/fmicb.2026.1804495)
Supplement: Supplementary file 8 [file Table_8.xlsx]

## Sheet: Table S8
Table S8. Summary of genomic configurations based on MLST, plasmid grouping, and Tn1546 variants
Isolate	ST	Plasmid group	Tn1546 variant	Genomic pattern classification
S1	ST17	Group_4	Ad	Similar ST–plasmid–transposon combination
S7	ST17	Group_3	Ac	Similar ST–plasmid–transposon combination
S10	ST17	Group_3	Ac	Similar ST–plasmid–transposon combination
S19	ST17	Group_3	Ac	Similar ST–plasmid–transposon combination
S3	ST68	Group_5	Ba	Similar ST–plasmid–transposon combination
S17	ST68	Group_5	Ba	Similar ST–plasmid–transposon combination
S13	ST68	Group_2	Bb	Different ST with shared mobile elements
S4	ST547	Group_2	Aa	Different ST with similar plasmid groups
S5	ST78	Group_2	Ab	Similar ST–plasmid–transposon combination
S6	ST78	Group_2	Ac	Similar ST–plasmid–transposon combination
S11	ST78	Group_2	Ab	Similar ST–plasmid–transposon combination
S15	ST78	Group_2	Ac	Similar ST–plasmid–transposon combination
S2	ST78	Group_2	Aa	Different ST with similar plasmid groups
S8	ST78	Group_2	Ab	Similar ST–plasmid–transposon combination
S9	ST78	Group_2	Ab	Similar ST–plasmid–transposon combination
S12	ST78	Group_4	Ae	Different ST with shared mobile elements
S16	ST80	Group_3	Ab	Similar ST–plasmid–transposon combination
S18	ST80	Group_3	Ab	Similar ST–plasmid–transposon combination
S14	ST78	Group_2	Ab	Similar ST–plasmid–transposon combination
